# Supplementary material for: An abdominal obesity missense variant in the adipocyte thermogenesis gene TBX15 is implicated in adaptation to cold in Finns
Source: Am J Hum Genet. 2024 Nov 7;111(11):2542–60. doi: 10.1016/j.ajhg.2024.10.001 (PMC11568758; doi:10.1016/j.ajhg.2024.10.001)
Supplement: Data S1. Tables S1–S13 [file mmc2.xlsx]

## Sheet: Table S1
Table S1. The adipocyte cell-type is enriched for abdominal obesity heritability.
GWASA	Cohort	Cell-typeB	BetaC	Beta SEC	p value	Adjusted p valueD
WHRadjBMI	RYSA	Adipocyte	2.46e-08	5.03e-09	5.28e-07	5.7e-05
WHRadjBMI	CRYO/MZ twins	Adipocyte	2.05e-08	4.77e-09	8.7e-06	0.00094
WHRadjBMI	KOBS	Adipocyte	2.13e-08	5.02e-09	1.07e-05	0.00116
MASLD	RYSA	Adipocyte	1.21e-08	5.17e-09	0.0095	1
WHRadjBMI	KOBS	ASPC	8.09e-09	3.66e-09	0.0135	1
MASLD	CRYO/MZ twins	Adipocyte	9.44e-09	4.45e-09	0.0169	1
MASLD	KOBS	Adipocyte	9e-09	4.56e-09	0.0243	1
WHRadjBMI	RYSA	Preadipocyte	7.66e-09	4.02e-09	0.0282	1
MASLD	KOBS	Monocyte	2.09e-08	1.1e-08	0.0286	1
WHRadjBMI	RYSA	Fibroblast	5.73e-09	3.4e-09	0.0459	1
T2D	RYSA	Macrophage	1.79e-09	1.15e-09	0.0595	1
T2D	CRYO/MZ twins	Mast	2.37e-09	1.53e-09	0.0609	1
T2D	KOBS	Mast	2.53e-09	1.73e-09	0.0711	1
WHRadjBMI	CRYO/MZ twins	ASPC	4.41e-09	3.01e-09	0.0717	1
T2D	CRYO/MZ twins	Macrophage	1.77e-09	1.21e-09	0.0718	1
T2D	RYSA	Preadipocyte	1.41e-09	9.9e-10	0.0776	1
T2D	RYSA	Mast	1.98e-09	1.49e-09	0.0914	1
T2D	CRYO/MZ twins	Monocyte	1.95e-09	1.86e-09	0.147	1
MASLD	RYSA	Mast	5.76e-09	5.5e-09	0.148	1
T2D	KOBS	Macrophage	1.37e-09	1.36e-09	0.156	1
T2D	KOBS	Monocyte	1.99e-09	2.46e-09	0.21	1
T2D	KOBS	Adipocyte	6.3e-10	9.28e-10	0.248	1
T2D	CRYO/MZ twins	Adipocyte	5.04e-10	8.78e-10	0.283	1
MASLD	KOBS	ASPC	2.57e-09	4.75e-09	0.294	1
T2D	RYSA	Adipocyte	4.05e-10	9.34e-10	0.332	1
T2D	RYSA	Monocyte	5.16e-10	1.26e-09	0.341	1
T2D	RYSA	HPC	4.66e-10	1.41e-09	0.37	1
MASLD	KOBS	Mast	2.03e-09	6.22e-09	0.372	1
T2D	RYSA	Fibroblast	3e-10	9.27e-10	0.373	1
T2D	KOBS	ASPC	2.79e-10	9.4e-10	0.383	1
MASLD	RYSA	Fibroblast	1.43e-09	4.91e-09	0.385	1
MASLD	RYSA	Preadipocyte	1.17e-09	4.56e-09	0.399	1
T2D	CRYO/MZ twins	ASPC	2.1e-10	8.94e-10	0.407	1
WHRadjBMI	KOBS	Monocyte	1.82e-09	8.55e-09	0.416	1
MASLD	RYSA	SMC	1.23e-09	5.78e-09	0.416	1
MASLD	KOBS	Perivascular	1.2e-09	5.93e-09	0.42	1
MASLD	CRYO/MZ twins	LymphEndo	9.81e-10	5.65e-09	0.431	1
MASLD	CRYO/MZ twins	Mast	5.77e-10	5.47e-09	0.458	1
WHRadjBMI	KOBS	B	2.38e-11	7.69e-09	0.499	1
WHRadjBMI	CRYO/MZ twins	B	-4.73e-11	6.44e-09	0.503	1
MASLD	CRYO/MZ twins	ASPC	-4.97e-11	4.34e-09	0.505	1
MASLD	CRYO/MZ twins	Perivascular	-7.61e-11	4.64e-09	0.507	1
MASLD	CRYO/MZ twins	Macrophage	-5.42e-10	5.26e-09	0.541	1
WHRadjBMI	KOBS	LymphEndo	-8.36e-10	6.9e-09	0.548	1
WHRadjBMI	KOBS	Mast	-8.2e-10	6.07e-09	0.554	1
T2D	RYSA	SMC	-2.3e-10	1.22e-09	0.574	1
MASLD	KOBS	Macrophage	-1.23e-09	5.53e-09	0.588	1
MASLD	KOBS	LymphEndo	-1.84e-09	7.08e-09	0.603	1
T2D	KOBS	B	-4.79e-10	1.62e-09	0.616	1
MASLD	RYSA	Macrophage	-1.59e-09	4.76e-09	0.631	1
T2D	RYSA	B	-4.85e-10	1.37e-09	0.639	1
MASLD	CRYO/MZ twins	Monocyte	-2.83e-09	6.95e-09	0.658	1
WHRadjBMI	KOBS	Perivascular	-1.76e-09	4.19e-09	0.663	1
WHRadjBMI	CRYO/MZ twins	LymphEndo	-2.96e-09	6.06e-09	0.687	1
WHRadjBMI	RYSA	B	-2.78e-09	5.28e-09	0.701	1
WHRadjBMI	CRYO/MZ twins	Neutrophil	-2.94e-09	5.29e-09	0.711	1
T2D	CRYO/MZ twins	LymphEndo	-9.01e-10	1.39e-09	0.741	1
T2D	CRYO/MZ twins	B	-9.58e-10	1.34e-09	0.762	1
WHRadjBMI	RYSA	Perivascular	-3.01e-09	4.19e-09	0.764	1
T2D	RYSA	NK	-9.4e-10	1.3e-09	0.765	1
T2D	KOBS	LymphEndo	-1.15e-09	1.49e-09	0.781	1
MASLD	RYSA	Perivascular	-3.9e-09	4.83e-09	0.791	1
T2D	RYSA	Endothelial	-8.19e-10	9.75e-10	0.799	1
WHRadjBMI	RYSA	Mast	-4.12e-09	4.9e-09	0.8	1
MASLD	CRYO/MZ twins	Endothelial	-3.97e-09	4.66e-09	0.802	1
WHRadjBMI	CRYO/MZ twins	Mast	-4.69e-09	5.2e-09	0.816	1
WHRadjBMI	CRYO/MZ twins	Perivascular	-3.4e-09	3.74e-09	0.818	1
T2D	CRYO/MZ twins	Perivascular	-9.4e-10	9.84e-10	0.83	1
T2D	CRYO/MZ twins	Neutrophil	-1.3e-09	1.35e-09	0.833	1
T2D	RYSA	LymphEndo	-1.3e-09	1.32e-09	0.837	1
T2D	KOBS	Endothelial	-1.08e-09	1.1e-09	0.839	1
WHRadjBMI	CRYO/MZ twins	Macrophage	-5.27e-09	5.21e-09	0.844	1
T2D	KOBS	Perivascular	-1.37e-09	1.32e-09	0.85	1
MASLD	KOBS	B	-1.08e-08	9.17e-09	0.88	1
T2D	RYSA	Perivascular	-1.34e-09	1.11e-09	0.885	1
T2D	CRYO/MZ twins	Endothelial	-1.21e-09	9.95e-10	0.888	1
T2D	CRYO/MZ twins	T	-1.56e-09	1.28e-09	0.889	1
T2D	KOBS	HPC	-1.77e-09	1.43e-09	0.892	1
T2D	KOBS	T	-1.72e-09	1.39e-09	0.892	1
WHRadjBMI	KOBS	Macrophage	-7.57e-09	6.06e-09	0.894	1
WHRadjBMI	CRYO/MZ twins	Monocyte	-7.23e-09	5.73e-09	0.896	1
WHRadjBMI	RYSA	LymphEndo	-7.11e-09	5.55e-09	0.9	1
MASLD	RYSA	Monocyte	-7.18e-09	5.43e-09	0.907	1
MASLD	KOBS	T	-9.35e-09	6.9e-09	0.912	1
MASLD	RYSA	LymphEndo	-7.06e-09	5.2e-09	0.913	1
WHRadjBMI	RYSA	Macrophage	-7.23e-09	5.16e-09	0.919	1
T2D	RYSA	T	-2.02e-09	1.38e-09	0.929	1
MASLD	KOBS	Endothelial	-7.22e-09	4.89e-09	0.93	1
MASLD	RYSA	Endothelial	-6.27e-09	4.23e-09	0.931	1
MASLD	CRYO/MZ twins	B	-1.14e-08	7.11e-09	0.946	1
MASLD	RYSA	NK	-9.32e-09	5.7e-09	0.949	1
WHRadjBMI	CRYO/MZ twins	Endothelial	-7.4e-09	4.15e-09	0.963	1
WHRadjBMI	RYSA	Endothelial	-6.34e-09	3.47e-09	0.966	1
WHRadjBMI	KOBS	Endothelial	-8.07e-09	4.31e-09	0.97	1
MASLD	RYSA	T	-1.1e-08	5.47e-09	0.978	1
MASLD	CRYO/MZ twins	T	-1.16e-08	5.7e-09	0.979	1
MASLD	RYSA	B	-1.48e-08	6.76e-09	0.986	1
WHRadjBMI	RYSA	Monocyte	-1.12e-08	4.84e-09	0.99	1
MASLD	CRYO/MZ twins	Neutrophil	-1.5e-08	5.8e-09	0.995	1
WHRadjBMI	RYSA	SMC	-9.62e-09	3.6e-09	0.996	1
MASLD	KOBS	HPC	-2.01e-08	6.34e-09	0.999	1
MASLD	RYSA	HPC	-1.87e-08	5.72e-09	0.999	1
WHRadjBMI	KOBS	T	-1.56e-08	4.53e-09	1	1
WHRadjBMI	KOBS	HPC	-2.14e-08	3.85e-09	1	1
WHRadjBMI	CRYO/MZ twins	T	-1.56e-08	3.87e-09	1	1
WHRadjBMI	RYSA	T	-1.55e-08	4.15e-09	1	1
WHRadjBMI	RYSA	NK	-1.44e-08	3.74e-09	1	1
WHRadjBMI	RYSA	HPC	-1.64e-08	4.12e-09	1	1
A: WHRadjBMI indicates waist-hip-ratio adjusted for BMI, MASLD metabolic dysfunction-associated steatotic liver disease, and T2D type 2 diabetes.
B: NK indicates natural killer cells, ASPC adipose stem and progenitor cells, HPC hematopoietic stem cells, LymphEndo lymphatic endothelial cells, and SMC smooth muscle cells.
C: Beta indicates regression effect size estimate.
D: Beta SE indicates standard error for the regression coefficient.
E: Adjusted p value indicates the Bonferroni-adjusted p value.

## Sheet: Table S2
Table S2. The allele frequency of rs10494217 differs between Finns and other populations, and significant FST values were observed for 25 population pairs using the empirical approach when comparing UK Biobank (UKB) to the unrelated Finns in METSIM (n=6,738).
PopulationA	nB	Minor allele frequency	FSTC	Empirical p valueD
Ghana	929	0.0102	0.171	0.103
Nigeria	1158	0.0168	0.167	0.0974
Sierra Leone	229	0.00655	0.164	0.103
Ivory Coast	32	0	0.163	0.14
Caribbean	2672	0.0357	0.162	0.0769
Gambia	42	0.0119	0.152	0.125
Barbados	280	0.025	0.147	0.101
Congo	167	0.0269	0.143	0.143
Angola	56	0.0268	0.139	0.0776
Eritrea	54	0.037	0.13	0.0454
Antigua and Barbuda	35	0.0429	0.122	0.144
Seychelles	45	0.0444	0.122	0.0489
Cameroon	54	0.0463	0.121	0.169
Ethiopia	80	0.05	0.119	0.0417
Somalia	119	0.0546	0.116	0.0955
Israel	87	0.0575	0.112	0.012
The Guianas	334	0.0659	0.109	0.0707
Central African Republic	42	0.0595	0.108	0.0521
Japan	265	0.0698	0.105	0.295
Vietnam	74	0.0676	0.103	0.314
Algeria	91	0.0714	0.1	0.0271
Iraq	336	0.0833	0.0934	0.0331
Sri Lanka	744	0.088	0.0921	0.0893
Pakistan	1437	0.0922	0.092	0.0502
China	413	0.0872	0.0907	0.322
Sudan	117	0.0855	0.0892	0.0913
Uganda	615	0.0911	0.0887	0.000736
Thailand	104	0.0865	0.088	0.227
Iran	533	0.0947	0.0851	0.0405
Turkey	181	0.0939	0.0832	0.0289
Morocco	93	0.0968	0.0794	0.0603
Bangladesh	246	0.0996	0.0793	0.112
India	3983	0.115	0.0792	0.0568
Hong Kong	648	0.103	0.0786	0.235
Zimbabwe	748	0.105	0.0778	0.0492
Libya	110	0.1	0.0773	0.02
Afghanistan	112	0.103	0.0752	0.0621
Syria	31	0.0968	0.0745	0.113
Philippines	333	0.107	0.0744	0.417
Egypt	313	0.107	0.0739	0.0218
Greece	131	0.107	0.0723	0.0247
Kenya	1669	0.117	0.0714	0.0582
Mauritius	395	0.111	0.071	0.123
Tanzania	424	0.116	0.068	0.0511
Mozambique	41	0.11	0.0662	0.0947
Chile	88	0.114	0.0662	0.0385
Malaysia	674	0.12	0.0655	0.139
Romania	66	0.114	0.0653	0.0216
Zambia	246	0.124	0.0608	0.0451
Malawi	111	0.126	0.0578	0.0641
Serbia/Montenegro	56	0.125	0.0564	0.0356
Switzerland	174	0.129	0.0564	0.0236
Mexico	78	0.128	0.0554	0.107
Portugal	320	0.133	0.055	0.0403
Bahrain	36	0.125	0.0542	0.0627
Colombia	243	0.134	0.0539	0.095
Myanmar (Burma)	123	0.134	0.0524	0.131
Cyprus	326	0.138	0.0515	0.0557
Lebanon	77	0.136	0.0498	0.112
Italy	820	0.143	0.0494	0.0699
Singapore	500	0.143	0.0488	0.0463
Austria	196	0.143	0.0475	0.0344
Czech Republic	126	0.143	0.0467	0.0339
Peru	81	0.142	0.0462	0.155
Brazil	271	0.146	0.0461	0.0458
Malta	364	0.148	0.0449	0.0517
South Africa	1358	0.152	0.0446	0.0278
Indonesia	62	0.145	0.0433	0.29
Palestine	60	0.15	0.0401	0.118
France	853	0.16	0.0388	0.0575
England	378979	0.178	0.0387	0.0566
USA	1386	0.162	0.0386	0.0385
Fiji	37	0.149	0.0385	0.208
Spain	355	0.163	0.0358	0.0973
Yemen	106	0.16	0.0356	0.12
Wales	21555	0.178	0.0355	0.0625
Venezuela	63	0.159	0.035	0.123
Nepal	161	0.165	0.034	0.508
Republic of Ireland	4784	0.174	0.034	0.102
Scotland	39099	0.181	0.0339	0.0824
Argentina	131	0.168	0.0318	0.0969
Australia	924	0.173	0.0316	0.0666
Germany	2131	0.176	0.0307	0.0681
New Zealand	686	0.177	0.0289	0.0822
Belgium	158	0.174	0.0288	0.123
Denmark	231	0.175	0.0287	0.095
Channel Islands	121	0.174	0.0286	0.127
Bulgaria	70	0.171	0.0283	0.159
United Kingdom	693	0.178	0.0283	0.123
Hungary	105	0.176	0.0269	0.125
Ecuador	38	0.171	0.0256	0.457
Northern Ireland	2987	0.187	0.0254	0.132
Canada	729	0.184	0.0252	0.109
Kuwait	31	0.177	0.0209	0.233
Gibraltar	77	0.188	0.0202	0.216
Croatia	46	0.185	0.0197	0.208
Netherlands	489	0.199	0.0181	0.198
Slovakia	35	0.186	0.0177	0.204
Lithuania	72	0.194	0.0172	0.208
Ukraine	62	0.194	0.017	0.445
Russia	158	0.203	0.0156	0.17
Poland	636	0.208	0.0147	0.201
Sweden	215	0.221	0.00941	0.279
Norway	134	0.224	0.0078	0.357
Bosnia and Herzegovina	41	0.22	0.00503	0.404
Latvia	53	0.226	0.00424	0.387
Finland	157	0.293	0	1
A: Population indicates the country-of-origin reported in the UK Biobank data.
B: n indicates the number of individuals in the given country of origin.
C: FST indicates the fixation index for rs10494217 calculated by comparing the Finns in METSIM to different populations in UKB.
D: Empirical p value indicates the p value from comparisons of FST relative to the empirical distribution using 10,000 genome-wide SNPs with similar allele frequencies to the allele frequency of rs10494217 in METSIM.

## Sheet: Table S3
Table S3. Pairwise FST of rs10494217 between all 107 populations in UKB with n>30 and empirical p values calculated based on the empirical distribution of the 10,000 SNPs with MAF closest to rs10494217 in METSIM.
Population 1A	Population 2A	FSTB	Empirical p valueC
Israel	Finland	0.15	0.00212
Finland	Israel	0.15	0.00212
Finland	Egypt	0.113	0.00276
Egypt	Finland	0.113	0.00276
Russia	Israel	0.0748	0.00313
Israel	Russia	0.0748	0.00313
Libya	Finland	0.101	0.00331
Finland	Libya	0.101	0.00331
Israel	Hungary	0.0584	0.00487
Hungary	Israel	0.0584	0.00487
Finland	Algeria	0.133	0.00497
Finland	Austria	0.0631	0.00497
Algeria	Finland	0.133	0.00497
Austria	Finland	0.0631	0.00497
Switzerland	Finland	0.0757	0.00497
Finland	Switzerland	0.0757	0.00497
Netherlands	Israel	0.0625	0.00533
Israel	Netherlands	0.0625	0.00533
Poland	Israel	0.0669	0.00561
Israel	Poland	0.0669	0.00561
South Africa	Finland	0.0659	0.00579
Finland	South Africa	0.0659	0.00579
Switzerland	Sweden	0.0257	0.00589
Sweden	Switzerland	0.0257	0.00589
Norway	Israel	0.0941	0.00616
Sweden	Israel	0.0849	0.00616
Israel	Norway	0.0941	0.00616
Israel	Sweden	0.0849	0.00616
Israel	Gibraltar	0.0731	0.00708
Gibraltar	Israel	0.0731	0.00708
Uganda	Finland	0.157	0.00736
Finland	Uganda	0.157	0.00736
Israel	Argentina	0.0501	0.00754
Argentina	Israel	0.0501	0.00754
Israel	Bulgaria	0.0599	0.00773
Bulgaria	Israel	0.0599	0.00773
Finland	Caribbean	0.428	0.00782
Caribbean	Finland	0.428	0.00782
Latvia	Israel	0.118	0.00782
Israel	Latvia	0.118	0.00782
Israel	Bosnia and Herzegovina	0.118	0.00819
Iran	Finland	0.146	0.00819
Finland	Iran	0.146	0.00819
Bosnia and Herzegovina	Israel	0.118	0.00819
Zimbabwe	Finland	0.133	0.00828
Ukraine	Israel	0.0818	0.00828
Israel	Ukraine	0.0818	0.00828
Finland	Zimbabwe	0.133	0.00828
Romania	Finland	0.0789	0.00846
Italy	Israel	0.0278	0.00846
Israel	Italy	0.0278	0.00846
Switzerland	Norway	0.0279	0.00846
Finland	Romania	0.0789	0.00846
Norway	Switzerland	0.0279	0.00846
Turkey	Finland	0.12	0.00911
Finland	Turkey	0.12	0.00911
Portugal	Finland	0.079	0.00929
Switzerland	Netherlands	0.0145	0.00929
Finland	Portugal	0.079	0.00929
Netherlands	Switzerland	0.0145	0.00929
Norway	Egypt	0.0518	0.00957
Egypt	Norway	0.0518	0.00957
Iraq	Finland	0.155	0.00966
Finland	Iraq	0.155	0.00966
Sweden	Egypt	0.047	0.00984
Egypt	Sweden	0.047	0.00984
Israel	Croatia	0.0763	0.00993
Croatia	Israel	0.0763	0.00993
Kuwait	Israel	0.0755	0.0101
Israel	Kuwait	0.0755	0.0101
Israel	Belgium	0.0532	0.0112
Belgium	Israel	0.0532	0.0112
Finland	Czech Republic	0.0591	0.0115
Czech Republic	Finland	0.0591	0.0115
USA	Finland	0.0554	0.0115
Finland	USA	0.0554	0.0115
Sweden	Libya	0.0451	0.0119
Libya	Sweden	0.0451	0.0119
Netherlands	Egypt	0.0295	0.012
Zambia	Finland	0.0861	0.012
Egypt	Netherlands	0.0295	0.012
Finland	Zambia	0.0861	0.012
Sierra Leone	Cameroon	0.0494	0.0121
Greece	Finland	0.0966	0.0121
Finland	Greece	0.0966	0.0121
Cameroon	Sierra Leone	0.0494	0.0121
Tanzania	Finland	0.106	0.0122
Finland	Tanzania	0.106	0.0122
Spain	Israel	0.0411	0.0123
Israel	Spain	0.0411	0.0123
Nigeria	Finland	0.492	0.0124
Finland	Nigeria	0.492	0.0124
USA	Israel	0.037	0.0128
Israel	USA	0.037	0.0128
Pakistan	Finland	0.172	0.013
Finland	Pakistan	0.172	0.013
Iraq	Bosnia and Herzegovina	0.0906	0.0132
Israel	Canada	0.0512	0.0132
Bosnia and Herzegovina	Iraq	0.0906	0.0132
Canada	Israel	0.0512	0.0132
Singapore	Finland	0.071	0.0136
Finland	Singapore	0.071	0.0136
Slovakia	Israel	0.0825	0.0141
Israel	Slovakia	0.0825	0.0141
Israel	France	0.0368	0.0142
France	Israel	0.0368	0.0142
Israel	Germany	0.0447	0.0143
Germany	Israel	0.0447	0.0143
Ghana	Finland	0.508	0.0146
Finland	Ghana	0.508	0.0146
Israel	Cyprus	0.0264	0.0149
Cyprus	Israel	0.0264	0.0149
Malta	Finland	0.0628	0.0151
Finland	Malta	0.0628	0.0151
Russia	Egypt	0.0352	0.0155
Egypt	Russia	0.0352	0.0155
United Kingdom	Israel	0.0477	0.0156
Israel	United Kingdom	0.0477	0.0156
Finland	Brazil	0.0631	0.0158
Brazil	Finland	0.0631	0.0158
Norway	Libya	0.0492	0.0161
Libya	Norway	0.0492	0.0161
Northern Ireland	Israel	0.0505	0.0165
Israel	Northern Ireland	0.0505	0.0165
Kenya	Finland	0.12	0.0166
Finland	Kenya	0.12	0.0166
Israel	England	0.0446	0.0167
England	Israel	0.0446	0.0167
Palestine	Israel	0.042	0.0171
Israel	Palestine	0.042	0.0171
Scotland	Israel	0.0466	0.0172
Yemen	Israel	0.0458	0.0172
Israel	Scotland	0.0466	0.0172
Israel	Yemen	0.0458	0.0172
New Zealand	Israel	0.0471	0.0175
Israel	New Zealand	0.0471	0.0175
Israel	Denmark	0.0514	0.0177
Denmark	Israel	0.0514	0.0177
Norway	Austria	0.0192	0.0178
Israel	Channel Islands	0.055	0.0178
Channel Islands	Israel	0.055	0.0178
Austria	Norway	0.0192	0.0178
Israel	Australia	0.0438	0.0179
Australia	Israel	0.0438	0.0179
France	Finland	0.0555	0.0181
Finland	France	0.0555	0.0181
Norway	Iraq	0.0842	0.0182
Malta	Israel	0.032	0.0182
Israel	Malta	0.032	0.0182
Iraq	Norway	0.0842	0.0182
Finland	Cyprus	0.0731	0.0184
Cyprus	Finland	0.0731	0.0184
Poland	Egypt	0.0337	0.0191
Egypt	Poland	0.0337	0.0191
Finland	Ethiopia	0.158	0.0193
Ethiopia	Finland	0.158	0.0193
Egypt	Bosnia and Herzegovina	0.0511	0.0198
Bosnia and Herzegovina	Egypt	0.0511	0.0198
Serbia/Montenegro	Finland	0.0668	0.0201
Finland	Serbia/Montenegro	0.0668	0.0201
India	Finland	0.128	0.0202
Finland	India	0.128	0.0202
Finland	Eritrea	0.162	0.0205
Eritrea	Finland	0.162	0.0205
Sweden	Greece	0.0407	0.0205
Greece	Sweden	0.0407	0.0205
Wales	Israel	0.0445	0.0212
Israel	Wales	0.0445	0.0212
Norway	Algeria	0.0774	0.0213
Algeria	Norway	0.0774	0.0213
Sweden	Portugal	0.0256	0.0213
Portugal	Sweden	0.0256	0.0213
Sweden	Iraq	0.0752	0.0214
Iraq	Sweden	0.0752	0.0214
Finland	Australia	0.0437	0.0217
Australia	Finland	0.0437	0.0217
Sweden	Algeria	0.0702	0.0219
Algeria	Sweden	0.0702	0.0219
Sri Lanka	Finland	0.169	0.0222
Norway	Iran	0.0725	0.0222
Iran	Norway	0.0725	0.0222
Finland	Sri Lanka	0.169	0.0222
The Guianas	Finland	0.191	0.0223
Finland	The Guianas	0.191	0.0223
Sweden	Austria	0.0179	0.0224
Austria	Sweden	0.0179	0.0224
Germany	Finland	0.0421	0.0226
Finland	Germany	0.0421	0.0226
Italy	Finland	0.0743	0.0229
Finland	Italy	0.0743	0.0229
Bosnia and Herzegovina	Algeria	0.0914	0.023
Algeria	Bosnia and Herzegovina	0.0914	0.023
Finland	Chile	0.083	0.023
Chile	Finland	0.083	0.023
New Zealand	Finland	0.0391	0.0234
Finland	New Zealand	0.0391	0.0234
Finland	England	0.0419	0.0241
England	Finland	0.0419	0.0241
Norway	Greece	0.0444	0.0242
Greece	Norway	0.0444	0.0242
Lithuania	Israel	0.0783	0.025
Israel	Lithuania	0.0783	0.025
Romania	Poland	0.0234	0.0253
Poland	Romania	0.0234	0.0253
Gibraltar	Egypt	0.0263	0.0258
Egypt	Gibraltar	0.0263	0.0258
Morocco	Finland	0.102	0.0259
Finland	Morocco	0.102	0.0259
Russia	Libya	0.0347	0.0261
Libya	Russia	0.0347	0.0261
South Africa	Norway	0.017	0.0262
Norway	South Africa	0.017	0.0262
USA	Sweden	0.0111	0.0266
Sweden	USA	0.0111	0.0266
Netherlands	Iraq	0.0497	0.0268
Iraq	Netherlands	0.0497	0.0268
Ethiopia	Bosnia and Herzegovina	0.131	0.0269
Bosnia and Herzegovina	Ethiopia	0.131	0.0269
Sweden	South Africa	0.016	0.0271
South Africa	Sweden	0.016	0.0271
South Africa	Israel	0.0317	0.0273
Israel	South Africa	0.0317	0.0273
Yemen	Iraq	0.0287	0.0276
Iraq	Yemen	0.0287	0.0276
Wales	Finland	0.042	0.0277
Finland	Wales	0.042	0.0277
Portugal	Norway	0.0278	0.0281
Norway	Portugal	0.0278	0.0281
Finland	Afghanistan	0.0985	0.0282
Finland	Central African Republic	0.128	0.0282
Afghanistan	Finland	0.0985	0.0282
Central African Republic	Finland	0.128	0.0282
Lebanon	Israel	0.0305	0.0285
Israel	Lebanon	0.0305	0.0285
Sierra Leone	Bosnia and Herzegovina	0.415	0.0292
Bosnia and Herzegovina	Sierra Leone	0.415	0.0292
Turkey	Norway	0.0611	0.0294
Norway	Turkey	0.0611	0.0294
Republic of Ireland	Finland	0.0452	0.0296
Finland	Republic of Ireland	0.0452	0.0296
Libya	Bosnia and Herzegovina	0.0516	0.0299
Bosnia and Herzegovina	Libya	0.0516	0.0299
Netherlands	Libya	0.0299	0.0299
Poland	Libya	0.0342	0.0299
Libya	Netherlands	0.0299	0.0299
Libya	Poland	0.0342	0.0299
Latvia	Algeria	0.0943	0.0301
Seychelles	Finland	0.148	0.0301
Algeria	Latvia	0.0943	0.0301
Finland	Seychelles	0.148	0.0301
Switzerland	Canada	0.00865	0.0302
Canada	Switzerland	0.00865	0.0302
Romania	Norway	0.0331	0.0303
Norway	Romania	0.0331	0.0303
Nigeria	Bosnia and Herzegovina	0.483	0.0304
Bosnia and Herzegovina	Nigeria	0.483	0.0304
Iraq	Bulgaria	0.0384	0.0305
Bulgaria	Iraq	0.0384	0.0305
Ghana	Bosnia and Herzegovina	0.562	0.0306
United Kingdom	Finland	0.0382	0.0306
Bosnia and Herzegovina	Ghana	0.562	0.0306
Nigeria	Latvia	0.482	0.0306
Latvia	Nigeria	0.482	0.0306
Finland	United Kingdom	0.0382	0.0306
Poland	Iraq	0.0539	0.0309
Iraq	Poland	0.0539	0.0309
Poland	Czech Republic	0.0111	0.031
Czech Republic	Poland	0.0111	0.031
Netherlands	Austria	0.00887	0.0312
Finland	Barbados	0.283	0.0312
Barbados	Finland	0.283	0.0312
Austria	Netherlands	0.00887	0.0312
Latvia	Iraq	0.0975	0.0318
Iraq	Latvia	0.0975	0.0318
Latvia	Ghana	0.55	0.032
Ghana	Latvia	0.55	0.032
Poland	Austria	0.012	0.0321
Egypt	Canada	0.0207	0.0321
Canada	Egypt	0.0207	0.0321
Austria	Poland	0.012	0.0321
Finland	Bahrain	0.0619	0.0323
Bahrain	Finland	0.0619	0.0323
Scotland	Finland	0.0387	0.0323
Finland	Scotland	0.0387	0.0323
Gibraltar	Algeria	0.0549	0.0324
Algeria	Gibraltar	0.0549	0.0324
Switzerland	Poland	0.0181	0.0324
Poland	Switzerland	0.0181	0.0324
Sierra Leone	Antigua and Barbuda	0.0487	0.0325
Antigua and Barbuda	Sierra Leone	0.0487	0.0325
Libya	Gibraltar	0.0271	0.0327
Gibraltar	Libya	0.0271	0.0327
Sweden	Romania	0.0312	0.033
Romania	Sweden	0.0312	0.033
Turkey	Sweden	0.0552	0.033
Sweden	Turkey	0.0552	0.033
USA	Norway	0.0118	0.0332
Norway	USA	0.0118	0.0332
Sierra Leone	Finland	0.316	0.0339
Finland	Sierra Leone	0.316	0.0339
Iraq	Gibraltar	0.0536	0.034
Netherlands	Greece	0.0262	0.034
Gibraltar	Iraq	0.0536	0.034
Greece	Netherlands	0.0262	0.034
Republic of Ireland	Israel	0.0426	0.0345
Israel	Republic of Ireland	0.0426	0.0345
Netherlands	Algeria	0.0505	0.0346
Algeria	Netherlands	0.0505	0.0346
Finland	Denmark	0.0367	0.0352
Denmark	Finland	0.0367	0.0352
Sweden	France	0.0115	0.0352
France	Sweden	0.0115	0.0352
Russia	Algeria	0.0597	0.0358
Iraq	Hungary	0.0413	0.0358
Hungary	Iraq	0.0413	0.0358
Algeria	Russia	0.0597	0.0358
Turkey	Poland	0.0409	0.0359
Poland	Turkey	0.0409	0.0359
Malawi	Finland	0.0734	0.036
Spain	Finland	0.0482	0.036
Finland	Malawi	0.0734	0.036
Finland	Spain	0.0482	0.036
Poland	Greece	0.0303	0.0361
Greece	Poland	0.0303	0.0361
Israel	Brazil	0.0313	0.0362
Brazil	Israel	0.0313	0.0362
Finland	Canada	0.0334	0.0364
Canada	Finland	0.0334	0.0364
Ukraine	Iraq	0.0597	0.0364
Iraq	Ukraine	0.0597	0.0364
Norway	Malta	0.0175	0.0366
Malta	Norway	0.0175	0.0366
Sierra Leone	Latvia	0.384	0.037
Latvia	Sierra Leone	0.384	0.037
Venezuela	Israel	0.0482	0.0376
Israel	Venezuela	0.0482	0.0376
Russia	Romania	0.0217	0.0379
Romania	Russia	0.0217	0.0379
Latvia	Caribbean	0.326	0.0381
Caribbean	Latvia	0.326	0.0381
Poland	Algeria	0.055	0.0382
Algeria	Poland	0.055	0.0382
Latvia	Egypt	0.0575	0.0385
Russia	Iraq	0.0621	0.0385
Egypt	Latvia	0.0575	0.0385
Iraq	Russia	0.0621	0.0385
Norway	Ethiopia	0.102	0.0391
Ethiopia	Norway	0.102	0.0391
Northern Ireland	Finland	0.0335	0.0392
Finland	Northern Ireland	0.0335	0.0392
Turkey	Bosnia and Herzegovina	0.0655	0.0394
Ghana	Cameroon	0.0467	0.0394
Cameroon	Ghana	0.0467	0.0394
Pakistan	India	0.00248	0.0394
Libya	Latvia	0.0566	0.0394
Latvia	Libya	0.0566	0.0394
India	Pakistan	0.00248	0.0394
Bosnia and Herzegovina	Turkey	0.0655	0.0394
Iraq	Belgium	0.0381	0.0401
Belgium	Iraq	0.0381	0.0401
United Kingdom	Egypt	0.0179	0.0407
Latvia	Ethiopia	0.13	0.0407
Ethiopia	Latvia	0.13	0.0407
Egypt	United Kingdom	0.0179	0.0407
Sweden	Iran	0.0657	0.0408
Iran	Sweden	0.0657	0.0408
Iraq	Croatia	0.0508	0.041
Croatia	Iraq	0.0508	0.041
Portugal	Netherlands	0.0141	0.0413
Netherlands	Portugal	0.0141	0.0413
Caribbean	Bosnia and Herzegovina	0.313	0.0424
Bosnia and Herzegovina	Caribbean	0.313	0.0424
Hungary	Egypt	0.0186	0.0429
Egypt	Hungary	0.0186	0.0429
Somalia	Finland	0.166	0.0432
Switzerland	Northern Ireland	0.00949	0.0432
Finland	Somalia	0.166	0.0432
Northern Ireland	Switzerland	0.00949	0.0432
Switzerland	England	0.00658	0.0433
England	Switzerland	0.00658	0.0433
Sweden	Ethiopia	0.092	0.0437
Ethiopia	Sweden	0.092	0.0437
Eritrea	Bosnia and Herzegovina	0.141	0.0438
Bosnia and Herzegovina	Eritrea	0.141	0.0438
Germany	Egypt	0.0161	0.0441
Egypt	Germany	0.0161	0.0441
Iran	Bosnia and Herzegovina	0.0724	0.045
Bosnia and Herzegovina	Iran	0.0724	0.045
Iraq	Canada	0.0376	0.0452
Canada	Iraq	0.0376	0.0452
Switzerland	Germany	0.00615	0.0453
Germany	Switzerland	0.00615	0.0453
Egypt	Belgium	0.0175	0.0457
Belgium	Egypt	0.0175	0.0457
Finland	Argentina	0.0391	0.0463
Argentina	Finland	0.0391	0.0463
Libya	Canada	0.0217	0.0469
Canada	Libya	0.0217	0.0469
Turkey	Netherlands	0.0365	0.0469
Netherlands	Turkey	0.0365	0.0469
Hungary	Algeria	0.0429	0.0476
England	Egypt	0.0161	0.0476
Egypt	England	0.0161	0.0476
Sudan	Finland	0.121	0.0476
Algeria	Hungary	0.0429	0.0476
Finland	Sudan	0.121	0.0476
Ukraine	Egypt	0.0299	0.0479
Egypt	Ukraine	0.0299	0.0479
Finland	Colombia	0.0747	0.0483
Colombia	Finland	0.0747	0.0483
Norway	France	0.0122	0.0483
France	Norway	0.0122	0.0483
Ukraine	Libya	0.031	0.0486
Libya	Ukraine	0.031	0.0486
Northern Ireland	Egypt	0.0205	0.0487
South Africa	Netherlands	0.0074	0.0487
Egypt	Northern Ireland	0.0205	0.0487
Netherlands	South Africa	0.0074	0.0487
Norway	Caribbean	0.3	0.049
Caribbean	Norway	0.3	0.049
New Zealand	Egypt	0.0174	0.0491
Egypt	New Zealand	0.0174	0.0491
Finland	Angola	0.177	0.0492
Angola	Finland	0.177	0.0492
Turkey	Russia	0.0439	0.0495
Russia	Turkey	0.0439	0.0495
Norway	Nigeria	0.394	0.0497
Nigeria	Norway	0.394	0.0497
USA	Netherlands	0.00432	0.0498
Netherlands	USA	0.00432	0.0498
Pakistan	Norway	0.0848	0.0501
Norway	Pakistan	0.0848	0.0501
Iraq	Argentina	0.034	0.0505
Argentina	Iraq	0.034	0.0505
Sierra Leone	Kuwait	0.383	0.0505
Kuwait	Sierra Leone	0.383	0.0505
Gibraltar	Ethiopia	0.0824	0.0509
Ethiopia	Gibraltar	0.0824	0.0509
Sweden	Caribbean	0.276	0.051
Uganda	Norway	0.0796	0.051
Slovakia	Sierra Leone	0.381	0.051
Sierra Leone	Slovakia	0.381	0.051
Caribbean	Sweden	0.276	0.051
Norway	Uganda	0.0796	0.051
Finland	Channel Islands	0.0347	0.0512
Channel Islands	Finland	0.0347	0.0512
France	Egypt	0.0101	0.0515
Egypt	France	0.0101	0.0515
Wales	Switzerland	0.00649	0.0515
Switzerland	Wales	0.00649	0.0515
Greece	Bosnia and Herzegovina	0.0451	0.0516
Bosnia and Herzegovina	Greece	0.0451	0.0516
Romania	Netherlands	0.0194	0.0517
Netherlands	Romania	0.0194	0.0517
Sweden	Cyprus	0.0221	0.0519
Cyprus	Sweden	0.0221	0.0519
Norway	Cyprus	0.024	0.0521
Cyprus	Norway	0.024	0.0521
Ukraine	Algeria	0.0616	0.0522
Bosnia and Herzegovina	Barbados	0.301	0.0522
Barbados	Bosnia and Herzegovina	0.301	0.0522
Northern Ireland	Libya	0.0224	0.0522
Libya	Northern Ireland	0.0224	0.0522
Algeria	Ukraine	0.0616	0.0522
Ukraine	Ghana	0.465	0.0524
Ghana	Ukraine	0.465	0.0524
Romania	Bosnia and Herzegovina	0.0316	0.0528
Bosnia and Herzegovina	Romania	0.0316	0.0528
Russia	Iran	0.0515	0.0529
Iran	Russia	0.0515	0.0529
Ukraine	Ethiopia	0.0921	0.053
Netherlands	Iran	0.0423	0.053
Iran	Netherlands	0.0423	0.053
Ethiopia	Ukraine	0.0921	0.053
Switzerland	Scotland	0.00764	0.0531
Scotland	Switzerland	0.00764	0.0531
Norway	Czech Republic	0.0177	0.0534
Czech Republic	Norway	0.0177	0.0534
Latvia	Eritrea	0.138	0.0535
Eritrea	Latvia	0.138	0.0535
Lebanon	Finland	0.0602	0.0537
Finland	Lebanon	0.0602	0.0537
Zimbabwe	Norway	0.0604	0.0538
Norway	Zimbabwe	0.0604	0.0538
Turkey	Hungary	0.0268	0.0539
Hungary	Turkey	0.0268	0.0539
Ethiopia	Croatia	0.0877	0.0541
Croatia	Ethiopia	0.0877	0.0541
Uganda	Latvia	0.0877	0.0543
Latvia	Uganda	0.0877	0.0543
Slovakia	Ethiopia	0.0955	0.0545
Ethiopia	Slovakia	0.0955	0.0545
Ukraine	Nigeria	0.396	0.0546
Nigeria	Ukraine	0.396	0.0546
United Kingdom	Libya	0.0189	0.0552
Libya	United Kingdom	0.0189	0.0552
Sweden	Czech Republic	0.0166	0.0554
Czech Republic	Sweden	0.0166	0.0554
Russia	Ethiopia	0.0824	0.0555
Ethiopia	Russia	0.0824	0.0555
Uganda	Sweden	0.0723	0.0557
Sweden	Uganda	0.0723	0.0557
Norway	Ghana	0.425	0.0561
Ghana	Norway	0.425	0.0561
Norway	Eritrea	0.109	0.0562
Pakistan	Latvia	0.0897	0.0562
Eritrea	Norway	0.109	0.0562
Latvia	Pakistan	0.0897	0.0562
Spain	Egypt	0.0119	0.0563
Palestine	Iraq	0.0209	0.0563
Iraq	Palestine	0.0209	0.0563
Egypt	Spain	0.0119	0.0563
Finland	Belgium	0.0358	0.0567
Scotland	Egypt	0.0176	0.0567
Belgium	Finland	0.0358	0.0567
Egypt	Scotland	0.0176	0.0567
Romania	Latvia	0.0364	0.057
Latvia	Romania	0.0364	0.057
USA	Egypt	0.0105	0.0571
Egypt	USA	0.0105	0.0571
Latvia	Barbados	0.292	0.0572
Barbados	Latvia	0.292	0.0572
United Kingdom	Iraq	0.034	0.0574
Iraq	United Kingdom	0.034	0.0574
Libya	England	0.0181	0.0578
Slovakia	Ghana	0.5	0.0578
England	Libya	0.0181	0.0578
Ghana	Slovakia	0.5	0.0578
Zimbabwe	Sweden	0.0556	0.0578
Sweden	Zimbabwe	0.0556	0.0578
Bulgaria	Algeria	0.0425	0.0579
Spain	Algeria	0.03	0.0579
Algeria	Bulgaria	0.0425	0.0579
Latvia	Greece	0.0504	0.0579
Greece	Latvia	0.0504	0.0579
Algeria	Spain	0.03	0.0579
United Kingdom	Switzerland	0.00665	0.0579
Switzerland	United Kingdom	0.00665	0.0579
Canada	Algeria	0.0402	0.0589
Algeria	Canada	0.0402	0.0589
Turkey	Latvia	0.0711	0.059
Latvia	Turkey	0.0711	0.059
Kuwait	Ghana	0.488	0.0592
Ghana	Kuwait	0.488	0.0592
Israel	Austria	0.0307	0.0593
Austria	Israel	0.0307	0.0593
Yemen	Ethiopia	0.0535	0.0594
Slovakia	Iraq	0.0518	0.0594
Iraq	Slovakia	0.0518	0.0594
Ethiopia	Yemen	0.0535	0.0594
Greece	Gibraltar	0.0226	0.0598
Gibraltar	Greece	0.0226	0.0598
Turkey	Gibraltar	0.0362	0.06
Gibraltar	Turkey	0.0362	0.06
Greece	Canada	0.0184	0.0602
Canada	Greece	0.0184	0.0602
Sweden	Germany	0.0055	0.0604
Germany	Sweden	0.0055	0.0604
Libya	Germany	0.0177	0.0605
Germany	Libya	0.0177	0.0605
Seychelles	Bosnia and Herzegovina	0.118	0.0608
Bosnia and Herzegovina	Seychelles	0.118	0.0608
Yemen	Finland	0.0432	0.0609
Scotland	Libya	0.0197	0.0609
Libya	Scotland	0.0197	0.0609
Finland	Yemen	0.0432	0.0609
Switzerland	Latvia	0.0299	0.061
Sweden	Serbia/Montenegro	0.0232	0.061
Serbia/Montenegro	Sweden	0.0232	0.061
Latvia	Switzerland	0.0299	0.061
Uganda	Bosnia and Herzegovina	0.0796	0.0616
Bosnia and Herzegovina	Uganda	0.0796	0.0616
Sierra Leone	Caribbean	0.0118	0.062
Portugal	Poland	0.0177	0.062
Poland	Portugal	0.0177	0.062
Caribbean	Sierra Leone	0.0118	0.062
Sweden	Nigeria	0.337	0.0621
Nigeria	Sweden	0.337	0.0621
Latvia	Iran	0.0801	0.0624
Iran	Latvia	0.0801	0.0624
Seychelles	Latvia	0.117	0.0624
Latvia	Seychelles	0.117	0.0624
Kuwait	Ethiopia	0.089	0.0625
Mozambique	Finland	0.0767	0.0625
Ethiopia	Kuwait	0.089	0.0625
Finland	Mozambique	0.0767	0.0625
Slovakia	Nigeria	0.407	0.0625
Ukraine	Sierra Leone	0.31	0.0625
Nigeria	Slovakia	0.407	0.0625
Sierra Leone	Ukraine	0.31	0.0625
Wales	Libya	0.018	0.0629
Libya	Wales	0.018	0.0629
Sweden	England	0.00515	0.063
Serbia/Montenegro	Norway	0.0244	0.063
Norway	Serbia/Montenegro	0.0244	0.063
England	Sweden	0.00515	0.063
Sweden	Eritrea	0.1	0.0632
Poland	Iran	0.0469	0.0632
Iran	Poland	0.0469	0.0632
Eritrea	Sweden	0.1	0.0632
Ghana	Croatia	0.474	0.0633
Croatia	Ghana	0.474	0.0633
Nigeria	Cameroon	0.019	0.0634
Cameroon	Nigeria	0.019	0.0634
Kuwait	Algeria	0.0512	0.0635
Algeria	Kuwait	0.0512	0.0635
Turkey	Canada	0.0272	0.0636
Netherlands	Malta	0.00769	0.0636
Malta	Netherlands	0.00769	0.0636
Canada	Turkey	0.0272	0.0636
Ghana	Ecuador	0.456	0.0638
Ecuador	Ghana	0.456	0.0638
Sierra Leone	Croatia	0.337	0.064
Croatia	Sierra Leone	0.337	0.064
Sweden	Malta	0.0163	0.0642
Malta	Sweden	0.0163	0.0642
United Kingdom	Algeria	0.0368	0.0644
Mexico	Finland	0.0673	0.0644
Finland	Mexico	0.0673	0.0644
Algeria	United Kingdom	0.0368	0.0644
Sweden	Pakistan	0.0789	0.0645
Pakistan	Sweden	0.0789	0.0645
Ukraine	Iran	0.0458	0.0647
Iran	Ukraine	0.0458	0.0647
Israel	Czech Republic	0.0326	0.0651
Czech Republic	Israel	0.0326	0.0651
Russia	Nigeria	0.336	0.0651
Nigeria	Russia	0.336	0.0651
Slovakia	Algeria	0.0582	0.0652
Egypt	Australia	0.0151	0.0652
Australia	Egypt	0.0151	0.0652
Ukraine	Eritrea	0.102	0.0652
Hungary	Finland	0.0322	0.0652
Finland	Hungary	0.0322	0.0652
Algeria	Slovakia	0.0582	0.0652
Eritrea	Ukraine	0.102	0.0652
Iran	Gibraltar	0.041	0.0656
Gibraltar	Iran	0.041	0.0656
Sweden	Australia	0.0064	0.0657
Australia	Sweden	0.0064	0.0657
Portugal	Israel	0.0237	0.0659
Zambia	Norway	0.0336	0.0659
Israel	Portugal	0.0237	0.0659
Norway	Zambia	0.0336	0.0659
Poland	Ethiopia	0.0732	0.066
Ethiopia	Poland	0.0732	0.066
New Zealand	Libya	0.0184	0.0662
Libya	New Zealand	0.0184	0.0662
Iran	Hungary	0.0308	0.0664
Hungary	Iran	0.0308	0.0664
Russia	Caribbean	0.25	0.0666
Caribbean	Russia	0.25	0.0666
Gibraltar	Ghana	0.428	0.0668
Ghana	Gibraltar	0.428	0.0668
Switzerland	Israel	0.023	0.0669
Israel	Switzerland	0.023	0.0669
Kuwait	Eritrea	0.105	0.0671
Eritrea	Kuwait	0.105	0.0671
The Guianas	Latvia	0.139	0.0671
Latvia	The Guianas	0.139	0.0671
Zambia	Sweden	0.0308	0.0676
Sweden	Zambia	0.0308	0.0676
Nigeria	Kuwait	0.39	0.0677
Kuwait	Nigeria	0.39	0.0677
Ethiopia	Bulgaria	0.0692	0.0682
Bulgaria	Ethiopia	0.0692	0.0682
Norway	Italy	0.0223	0.0682
Italy	Norway	0.0223	0.0682
Nigeria	Gibraltar	0.368	0.0684
Gibraltar	Nigeria	0.368	0.0684
Wales	Egypt	0.016	0.0686
Egypt	Wales	0.016	0.0686
Finland	Bangladesh	0.119	0.069
Bangladesh	Finland	0.119	0.069
New Zealand	Iraq	0.0334	0.0691
Iraq	New Zealand	0.0334	0.0691
Iraq	Cyprus	0.0136	0.0693
Cyprus	Iraq	0.0136	0.0693
Egypt	Bulgaria	0.0156	0.0694
Nigeria	Croatia	0.392	0.0694
Bulgaria	Egypt	0.0156	0.0694
Lithuania	Ghana	0.449	0.0694
Ghana	Lithuania	0.449	0.0694
Switzerland	New Zealand	0.00633	0.0694
Croatia	Nigeria	0.392	0.0694
New Zealand	Switzerland	0.00633	0.0694
Germany	Algeria	0.0346	0.0695
Algeria	Germany	0.0346	0.0695
Kuwait	Iraq	0.043	0.0696
Iraq	Kuwait	0.043	0.0696
Serbia/Montenegro	Poland	0.0165	0.0696
Poland	Serbia/Montenegro	0.0165	0.0696
Russia	Greece	0.0304	0.0697
Greece	Russia	0.0304	0.0697
Egypt	Argentina	0.0142	0.07
Argentina	Egypt	0.0142	0.07
Northern Ireland	Iraq	0.0351	0.0702
Iraq	Northern Ireland	0.0351	0.0702
Croatia	Algeria	0.0547	0.0704
Algeria	Croatia	0.0547	0.0704
Ghana	Fiji	0.393	0.0707
Fiji	Ghana	0.393	0.0707
South Africa	Poland	0.0106	0.0707
Poland	South Africa	0.0106	0.0707
Russia	Ghana	0.364	0.071
Ghana	Russia	0.364	0.071
Argentina	Algeria	0.0361	0.0711
Algeria	Argentina	0.0361	0.0711
The Guianas	Bosnia and Herzegovina	0.133	0.0714
Bosnia and Herzegovina	The Guianas	0.133	0.0714
Italy	Iraq	0.0152	0.0716
Iraq	Italy	0.0152	0.0716
Yemen	Algeria	0.0315	0.072
Turkey	Bulgaria	0.0244	0.072
Bulgaria	Turkey	0.0244	0.072
Algeria	Yemen	0.0315	0.072
Iraq	Germany	0.03	0.0721
Germany	Iraq	0.03	0.0721
Nigeria	Lithuania	0.387	0.0722
Lithuania	Nigeria	0.387	0.0722
Libya	Hungary	0.0193	0.0724
Hungary	Libya	0.0193	0.0724
Libya	Belgium	0.0182	0.0727
Belgium	Libya	0.0182	0.0727
Sweden	Morocco	0.0466	0.0728
Morocco	Sweden	0.0466	0.0728
Mauritius	Finland	0.111	0.073
Spain	Iraq	0.0275	0.073
Finland	Mauritius	0.111	0.073
Iraq	Spain	0.0275	0.073
Iran	Bulgaria	0.0272	0.0734
Syria	Finland	0.0848	0.0734
Bulgaria	Iran	0.0272	0.0734
Finland	Syria	0.0848	0.0734
Switzerland	Bosnia and Herzegovina	0.0248	0.0736
Bosnia and Herzegovina	Switzerland	0.0248	0.0736
Switzerland	Russia	0.0166	0.0738
Russia	Switzerland	0.0166	0.0738
Netherlands	Ethiopia	0.0688	0.074
Ethiopia	Netherlands	0.0688	0.074
Northern Ireland	Algeria	0.0401	0.0743
Algeria	Northern Ireland	0.0401	0.0743
Portugal	Canada	0.00831	0.0746
Sweden	Ghana	0.353	0.0746
Canada	Portugal	0.00831	0.0746
Ghana	Sweden	0.353	0.0746
Belgium	Algeria	0.0395	0.0747
Algeria	Belgium	0.0395	0.0747
Iraq	Denmark	0.0373	0.0747
Palestine	Finland	0.047	0.0747
Denmark	Iraq	0.0373	0.0747
Finland	Palestine	0.047	0.0747
Morocco	Bosnia and Herzegovina	0.0541	0.0748
Bosnia and Herzegovina	Morocco	0.0541	0.0748
Palestine	Ethiopia	0.051	0.0752
Sierra Leone	Fiji	0.298	0.0752
Ethiopia	Palestine	0.051	0.0752
Fiji	Sierra Leone	0.298	0.0752
Gibraltar	Eritrea	0.0919	0.0755
Eritrea	Gibraltar	0.0919	0.0755
Netherlands	Finland	0.0229	0.0758
Finland	Netherlands	0.0229	0.0758
Ukraine	Turkey	0.0409	0.0758
Turkey	Ukraine	0.0409	0.0758
USA	Iraq	0.0232	0.0759
Seychelles	Norway	0.0957	0.0759
Norway	Seychelles	0.0957	0.0759
Iraq	USA	0.0232	0.0759
Libya	Australia	0.0163	0.0761
Yemen	Eritrea	0.0629	0.0761
Australia	Libya	0.0163	0.0761
Eritrea	Yemen	0.0629	0.0761
Russia	Czech Republic	0.00892	0.0763
Czech Republic	Russia	0.00892	0.0763
England	Algeria	0.0347	0.0764
Algeria	England	0.0347	0.0764
Norway	Australia	0.00672	0.0767
Russia	Eritrea	0.0906	0.0767
Australia	Norway	0.00672	0.0767
Eritrea	Russia	0.0906	0.0767
Northern Ireland	Greece	0.0191	0.0768
Greece	Northern Ireland	0.0191	0.0768
Norway	Morocco	0.0506	0.0771
Morocco	Norway	0.0506	0.0771
Uganda	Russia	0.0573	0.0775
Russia	Uganda	0.0573	0.0775
Brazil	Algeria	0.0208	0.0776
Algeria	Brazil	0.0208	0.0776
Bosnia and Herzegovina	Angola	0.166	0.0778
Angola	Bosnia and Herzegovina	0.166	0.0778
Pakistan	Bosnia and Herzegovina	0.0806	0.0778
Bosnia and Herzegovina	Pakistan	0.0806	0.0778
Iraq	Channel Islands	0.0387	0.0782
Channel Islands	Iraq	0.0387	0.0782
Norway	Germany	0.00575	0.0786
Venezuela	Ghana	0.378	0.0786
Germany	Norway	0.00575	0.0786
Ghana	Venezuela	0.378	0.0786
Finland	Congo	0.235	0.0789
Congo	Finland	0.235	0.0789
Hungary	Ethiopia	0.0665	0.079
Hungary	Greece	0.0156	0.079
Ethiopia	Hungary	0.0665	0.079
Greece	Hungary	0.0156	0.079
Iraq	Australia	0.0299	0.0791
Australia	Iraq	0.0299	0.0791
Central African Republic	Bosnia and Herzegovina	0.0908	0.0793
Bosnia and Herzegovina	Central African Republic	0.0908	0.0793
Egypt	Croatia	0.0226	0.0794
Croatia	Egypt	0.0226	0.0794
Eritrea	Croatia	0.0992	0.0795
Croatia	Eritrea	0.0992	0.0795
Ukraine	Caribbean	0.248	0.0796
Slovakia	Eritrea	0.11	0.0796
Eritrea	Slovakia	0.11	0.0796
Caribbean	Ukraine	0.248	0.0796
Portugal	Bosnia and Herzegovina	0.0238	0.0797
Iraq	France	0.0233	0.0797
France	Iraq	0.0233	0.0797
Bosnia and Herzegovina	Portugal	0.0238	0.0797
France	Algeria	0.0268	0.0801
Lithuania	Algeria	0.0593	0.0801
Algeria	France	0.0268	0.0801
Algeria	Lithuania	0.0593	0.0801
Iraq	England	0.029	0.0803
Venezuela	Finland	0.0408	0.0803
England	Iraq	0.029	0.0803
Finland	Venezuela	0.0408	0.0803
Romania	Canada	0.0125	0.0804
Canada	Romania	0.0125	0.0804
United Kingdom	Turkey	0.0241	0.0805
Turkey	United Kingdom	0.0241	0.0805
Ghana	Antigua and Barbuda	0.0378	0.0807
Antigua and Barbuda	Ghana	0.0378	0.0807
Egypt	Denmark	0.0179	0.0808
Denmark	Egypt	0.0179	0.0808
New Zealand	Algeria	0.0363	0.081
Algeria	New Zealand	0.0363	0.081
Nigeria	Ecuador	0.364	0.0811
Ecuador	Nigeria	0.364	0.0811
Sweden	Seychelles	0.0889	0.0812
Seychelles	Sweden	0.0889	0.0812
Sierra Leone	Ecuador	0.34	0.0816
Ecuador	Sierra Leone	0.34	0.0816
Netherlands	France	0.00457	0.0817
France	Netherlands	0.00457	0.0817
United Kingdom	Greece	0.0157	0.0819
Greece	United Kingdom	0.0157	0.0819
Sweden	Bahrain	0.0203	0.0822
Greece	Germany	0.0147	0.0822
Germany	Greece	0.0147	0.0822
Bahrain	Sweden	0.0203	0.0822
Ghana	Bulgaria	0.4	0.0824
Bulgaria	Ghana	0.4	0.0824
Norway	Central African Republic	0.0775	0.0827
Central African Republic	Norway	0.0775	0.0827
Latvia	Angola	0.16	0.0829
Angola	Latvia	0.16	0.0829
Switzerland	Gibraltar	0.00933	0.083
Gibraltar	Switzerland	0.00933	0.083
Netherlands	Cyprus	0.0117	0.0833
Cyprus	Netherlands	0.0117	0.0833
Sweden	Italy	0.0208	0.0838
Italy	Sweden	0.0208	0.0838
Poland	Eritrea	0.0822	0.084
Zimbabwe	Latvia	0.0645	0.084
Eritrea	Poland	0.0822	0.084
Venezuela	Sierra Leone	0.251	0.084
Sierra Leone	Venezuela	0.251	0.084
Latvia	Zimbabwe	0.0645	0.084
Norway	Bahrain	0.0208	0.0841
Somalia	Bosnia and Herzegovina	0.135	0.0841
Bahrain	Norway	0.0208	0.0841
Bosnia and Herzegovina	Somalia	0.135	0.0841
Venezuela	Ethiopia	0.0573	0.0844
Ethiopia	Venezuela	0.0573	0.0844
Lithuania	Iraq	0.0595	0.0848
Iraq	Lithuania	0.0595	0.0848
Greece	Bulgaria	0.0133	0.0849
Bulgaria	Greece	0.0133	0.0849
Scotland	Iraq	0.0308	0.0853
Iraq	Scotland	0.0308	0.0853
Greece	England	0.0151	0.0856
England	Greece	0.0151	0.0856
USA	Libya	0.0118	0.0858
Libya	USA	0.0118	0.0858
Scotland	Algeria	0.0366	0.0859
Algeria	Scotland	0.0366	0.0859
Wales	Algeria	0.0346	0.0862
Algeria	Wales	0.0346	0.0862
Latvia	Central African Republic	0.0922	0.0863
Central African Republic	Latvia	0.0922	0.0863
Venezuela	Nigeria	0.306	0.0866
Nigeria	Venezuela	0.306	0.0866
Sierra Leone	Barbados	0.00838	0.0867
Barbados	Sierra Leone	0.00838	0.0867
Iran	Canada	0.0308	0.0872
Canada	Iran	0.0308	0.0872
Indonesia	Ghana	0.343	0.0877
Ghana	Indonesia	0.343	0.0877
Sierra Leone	Norway	0.255	0.0877
Norway	Sierra Leone	0.255	0.0877
Ukraine	Romania	0.0168	0.0878
Romania	Ukraine	0.0168	0.0878
Venezuela	Eritrea	0.0682	0.0881
Eritrea	Venezuela	0.0682	0.0881
Scotland	Greece	0.0165	0.0882
Greece	Scotland	0.0165	0.0882
Nigeria	Fiji	0.3	0.0886
Fiji	Nigeria	0.3	0.0886
Spain	Libya	0.0127	0.0887
Libya	Spain	0.0127	0.0887
Lebanon	Iraq	0.0126	0.0891
Iraq	Lebanon	0.0126	0.0891
Turkey	Northern Ireland	0.027	0.0893
Northern Ireland	Turkey	0.027	0.0893
Lithuania	Ethiopia	0.0879	0.0894
Ethiopia	Lithuania	0.0879	0.0894
Myanmar (Burma)	Finland	0.0668	0.0896
Finland	Myanmar (Burma)	0.0668	0.0896
Wales	Iraq	0.029	0.0897
Iraq	Wales	0.029	0.0897
Zimbabwe	Bosnia and Herzegovina	0.0568	0.09
Nigeria	Bulgaria	0.333	0.09
Bulgaria	Nigeria	0.333	0.09
Bosnia and Herzegovina	Zimbabwe	0.0568	0.09
Norway	England	0.00534	0.0901
England	Norway	0.00534	0.0901
Canada	Austria	0.00424	0.0902
Austria	Canada	0.00424	0.0902
Sierra Leone	Mozambique	0.203	0.0908
Mozambique	Sierra Leone	0.203	0.0908
Northern Ireland	Austria	0.0051	0.0911
Austria	Northern Ireland	0.0051	0.0911
Australia	Algeria	0.0334	0.0912
Algeria	Australia	0.0334	0.0912
Malaysia	Finland	0.105	0.0913
Finland	Malaysia	0.105	0.0913
Sierra Leone	Lithuania	0.29	0.0914
Lithuania	Sierra Leone	0.29	0.0914
Sweden	Central African Republic	0.0726	0.0917
Central African Republic	Sweden	0.0726	0.0917
The Guianas	Norway	0.115	0.0919
USA	Poland	0.00691	0.0919
Norway	The Guianas	0.115	0.0919
Poland	USA	0.00691	0.0919
USA	Algeria	0.0273	0.0921
Algeria	USA	0.0273	0.0921
Russia	Austria	0.00987	0.0922
Austria	Russia	0.00987	0.0922
Tanzania	Latvia	0.0481	0.0923
Latvia	Tanzania	0.0481	0.0923
Serbia/Montenegro	Bosnia and Herzegovina	0.0221	0.0925
Bosnia and Herzegovina	Serbia/Montenegro	0.0221	0.0925
Ethiopia	Brazil	0.0371	0.0927
Brazil	Ethiopia	0.0371	0.0927
Sweden	Denmark	0.00451	0.0932
Libya	France	0.0112	0.0932
Nigeria	Hungary	0.316	0.0932
France	Libya	0.0112	0.0932
Hungary	Nigeria	0.316	0.0932
Denmark	Sweden	0.00451	0.0932
Sierra Leone	Congo	0.0109	0.0933
Congo	Sierra Leone	0.0109	0.0933
Latvia	Czech Republic	0.0182	0.0935
Czech Republic	Latvia	0.0182	0.0935
Finland	Bulgaria	0.0333	0.0936
Bulgaria	Finland	0.0333	0.0936
Eritrea	Bulgaria	0.08	0.0937
Bulgaria	Eritrea	0.08	0.0937
Russia	Pakistan	0.0608	0.0939
Pakistan	Russia	0.0608	0.0939
Russia	Finland	0.0188	0.094
Finland	Russia	0.0188	0.094
Hungary	Ghana	0.365	0.0943
Ghana	Hungary	0.365	0.0943
Switzerland	Australia	0.00505	0.0946
Malta	Iraq	0.0188	0.0946
Iraq	Malta	0.0188	0.0946
Australia	Switzerland	0.00505	0.0946
Sierra Leone	Gibraltar	0.273	0.0947
Gibraltar	Sierra Leone	0.273	0.0947
Ukraine	Greece	0.0261	0.0948
Greece	Ukraine	0.0261	0.0948
Ethiopia	Belgium	0.0604	0.0949
Belgium	Ethiopia	0.0604	0.0949
Slovakia	Egypt	0.0224	0.0951
Egypt	Slovakia	0.0224	0.0951
Wales	Greece	0.015	0.0956
Greece	Wales	0.015	0.0956
Libya	Argentina	0.015	0.0957
Argentina	Libya	0.015	0.0957
Norway	Brazil	0.0184	0.0958
Lithuania	Caribbean	0.248	0.0958
Caribbean	Lithuania	0.248	0.0958
Brazil	Norway	0.0184	0.0958
Yemen	Ghana	0.329	0.0959
Morocco	Latvia	0.0587	0.0959
Latvia	Morocco	0.0587	0.0959
Romania	Northern Ireland	0.0138	0.0959
Northern Ireland	Romania	0.0138	0.0959
Ghana	Yemen	0.329	0.0959
Netherlands	Eritrea	0.0777	0.0966
Eritrea	Netherlands	0.0777	0.0966
Turkey	Croatia	0.0332	0.0967
Croatia	Turkey	0.0332	0.0967
Turkey	England	0.0222	0.0969
Yemen	Nigeria	0.279	0.0969
England	Turkey	0.0222	0.0969
Nigeria	Yemen	0.279	0.0969
Gibraltar	Caribbean	0.233	0.097
Caribbean	Gibraltar	0.233	0.097
Portugal	Northern Ireland	0.00894	0.0971
Northern Ireland	Portugal	0.00894	0.0971
Poland	Caribbean	0.2	0.0973
New Zealand	Greece	0.0153	0.0973
Greece	New Zealand	0.0153	0.0973
Caribbean	Poland	0.2	0.0973
Somalia	Latvia	0.135	0.0977
Latvia	Somalia	0.135	0.0977
Sweden	Brazil	0.0171	0.098
Brazil	Sweden	0.0171	0.098
Republic of Ireland	Libya	0.0164	0.0982
Libya	Republic of Ireland	0.0164	0.0982
Wales	Norway	0.00542	0.0986
Norway	Wales	0.00542	0.0986
Slovakia	Libya	0.0243	0.0988
Libya	Slovakia	0.0243	0.0988
Latvia	Austria	0.0196	0.0991
Austria	Latvia	0.0196	0.0991
Tanzania	Norway	0.0446	0.0992
Norway	Tanzania	0.0446	0.0992
Tanzania	Bosnia and Herzegovina	0.0416	0.0993
Iran	Croatia	0.0371	0.0993
Palestine	Ghana	0.36	0.0993
Croatia	Iran	0.0371	0.0993
Ghana	Palestine	0.36	0.0993
Bosnia and Herzegovina	Tanzania	0.0416	0.0993
Norway	Barbados	0.212	0.0994
Libya	Croatia	0.0237	0.0994
Norway	India	0.0518	0.0994
Croatia	Libya	0.0237	0.0994
Barbados	Norway	0.212	0.0994
India	Norway	0.0518	0.0994
Palestine	Eritrea	0.0626	0.0995
Eritrea	Palestine	0.0626	0.0995
Russia	Portugal	0.0161	0.0996
Portugal	Russia	0.0161	0.0996
Norway	Kenya	0.0483	0.0998
Kenya	Norway	0.0483	0.0998
Venezuela	Algeria	0.0316	0.1
Libya	Denmark	0.0187	0.1
Denmark	Libya	0.0187	0.1
Algeria	Venezuela	0.0316	0.1
Channel Islands	Algeria	0.0403	0.101
Palestine	Algeria	0.0261	0.101
Greece	Australia	0.0134	0.101
Algeria	Channel Islands	0.0403	0.101
Egypt	Channel Islands	0.0172	0.101
Channel Islands	Egypt	0.0172	0.101
Australia	Greece	0.0134	0.101
Nigeria	Indonesia	0.27	0.101
Turkey	Kuwait	0.0269	0.101
Indonesia	Nigeria	0.27	0.101
Poland	Pakistan	0.0579	0.101
Algeria	Palestine	0.0261	0.101
Pakistan	Poland	0.0579	0.101
Kuwait	Turkey	0.0269	0.101
Ethiopia	Argentina	0.0575	0.102
Bosnia and Herzegovina	Austria	0.0147	0.102
Austria	Bosnia and Herzegovina	0.0147	0.102
Sri Lanka	Bosnia and Herzegovina	0.0866	0.102
Ethiopia	Canada	0.0572	0.102
Hungary	Eritrea	0.0756	0.102
Argentina	Ethiopia	0.0575	0.102
Canada	Ethiopia	0.0572	0.102
Mozambique	Ghana	0.26	0.102
Eritrea	Hungary	0.0756	0.102
Ghana	Mozambique	0.26	0.102
Turkey	New Zealand	0.0236	0.102
Bosnia and Herzegovina	Sri Lanka	0.0866	0.102
New Zealand	Turkey	0.0236	0.102
Libya	Bulgaria	0.0172	0.103
Netherlands	Czech Republic	0.00798	0.103
Portugal	Latvia	0.0292	0.103
Bulgaria	Libya	0.0172	0.103
Czech Republic	Netherlands	0.00798	0.103
Republic of Ireland	Norway	0.00675	0.103
Latvia	Portugal	0.0292	0.103
Norway	Republic of Ireland	0.00675	0.103
Seychelles	Russia	0.0788	0.103
Russia	Seychelles	0.0788	0.103
South Africa	Algeria	0.0224	0.104
Turkey	Argentina	0.0214	0.104
Sierra Leone	Bulgaria	0.26	0.104
Malta	Egypt	0.00609	0.104
Gambia	Finland	0.187	0.104
Finland	Gambia	0.187	0.104
Romania	Gibraltar	0.014	0.104
South Africa	Iraq	0.0186	0.104
Sri Lanka	Latvia	0.0952	0.104
Egypt	Malta	0.00609	0.104
Uganda	Poland	0.0516	0.104
Gibraltar	Romania	0.014	0.104
Bulgaria	Sierra Leone	0.26	0.104
Algeria	South Africa	0.0224	0.104
Iraq	South Africa	0.0186	0.104
Latvia	Sri Lanka	0.0952	0.104
Argentina	Turkey	0.0214	0.104
Poland	Uganda	0.0516	0.104
Denmark	Algeria	0.0388	0.105
Malta	Algeria	0.0218	0.105
Sudan	Bosnia and Herzegovina	0.0726	0.105
Eritrea	Brazil	0.0457	0.105
USA	Canada	0.00132	0.105
Algeria	Denmark	0.0388	0.105
Brazil	Eritrea	0.0457	0.105
Poland	Finland	0.0183	0.105
Romania	Germany	0.00968	0.105
Spain	Greece	0.00993	0.105
Algeria	Malta	0.0218	0.105
Finland	Poland	0.0183	0.105
Germany	Romania	0.00968	0.105
Greece	Spain	0.00993	0.105
Bosnia and Herzegovina	Sudan	0.0726	0.105
Canada	USA	0.00132	0.105
Greece	Belgium	0.0148	0.106
Russia	Central African Republic	0.0621	0.106
Belgium	Greece	0.0148	0.106
Yemen	Iran	0.0197	0.106
Zambia	Latvia	0.0359	0.106
Central African Republic	Russia	0.0621	0.106
Turkey	Scotland	0.0238	0.106
Tanzania	Sweden	0.0407	0.106
Sweden	Tanzania	0.0407	0.106
Scotland	Turkey	0.0238	0.106
Iran	Yemen	0.0197	0.106
Latvia	Zambia	0.0359	0.106
Netherlands	Caribbean	0.199	0.107
Nigeria	Channel Islands	0.299	0.107
Republic of Ireland	Egypt	0.0147	0.107
Netherlands	Italy	0.0106	0.107
South Africa	Libya	0.00813	0.107
Caribbean	Netherlands	0.199	0.107
Italy	Netherlands	0.0106	0.107
Channel Islands	Nigeria	0.299	0.107
Egypt	Republic of Ireland	0.0147	0.107
Libya	South Africa	0.00813	0.107
Wales	Sweden	0.00522	0.107
Wales	Turkey	0.0221	0.107
Sweden	Wales	0.00522	0.107
Turkey	Wales	0.0221	0.107
Ukraine	Barbados	0.224	0.108
United Kingdom	Ethiopia	0.0536	0.108
Greece	France	0.00861	0.108
France	Greece	0.00861	0.108
Singapore	Norway	0.0214	0.108
Seychelles	Poland	0.0737	0.108
Poland	Seychelles	0.0737	0.108
Norway	Singapore	0.0214	0.108
Turkey	Slovakia	0.0339	0.108
Slovakia	Turkey	0.0339	0.108
Barbados	Ukraine	0.224	0.108
Ethiopia	United Kingdom	0.0536	0.108
Norway	Angola	0.124	0.109
Ghana	Channel Islands	0.342	0.109
Libya	Channel Islands	0.0179	0.109
Israel	Egypt	0.0106	0.109
Channel Islands	Ghana	0.342	0.109
United Kingdom	Iran	0.0274	0.109
Egypt	Israel	0.0106	0.109
Channel Islands	Libya	0.0179	0.109
Norway	New Zealand	0.00492	0.109
Angola	Norway	0.124	0.109
New Zealand	Norway	0.00492	0.109
Serbia/Montenegro	Russia	0.0146	0.109
Russia	Serbia/Montenegro	0.0146	0.109
The Guianas	Sweden	0.101	0.109
Sweden	The Guianas	0.101	0.109
Iran	United Kingdom	0.0274	0.109
Cyprus	Bosnia and Herzegovina	0.0193	0.11
Zambia	Bosnia and Herzegovina	0.0301	0.11
South Africa	Canada	0.00329	0.11
Bosnia and Herzegovina	Cyprus	0.0193	0.11
Turkey	Germany	0.0221	0.11
Venezuela	Iraq	0.0274	0.11
Ukraine	Seychelles	0.0853	0.11
Canada	South Africa	0.00329	0.11
Germany	Turkey	0.0221	0.11
Seychelles	Ukraine	0.0853	0.11
Iraq	Venezuela	0.0274	0.11
Bosnia and Herzegovina	Zambia	0.0301	0.11
Kuwait	Barbados	0.236	0.111
Kuwait	Caribbean	0.214	0.111
Lithuania	Eritrea	0.0966	0.111
Seychelles	Gibraltar	0.0768	0.111
Barbados	Kuwait	0.236	0.111
Caribbean	Kuwait	0.214	0.111
Eritrea	Lithuania	0.0966	0.111
Palestine	Nigeria	0.285	0.111
Nigeria	Palestine	0.285	0.111
Gibraltar	Seychelles	0.0768	0.111
Kuwait	Angola	0.133	0.112
Turkey	Channel Islands	0.025	0.112
Poland	Cyprus	0.0151	0.112
Northern Ireland	Ethiopia	0.0563	0.112
Sierra Leone	Indonesia	0.229	0.112
Serbia/Montenegro	Israel	0.0228	0.112
Singapore	Israel	0.028	0.112
Sweden	Kenya	0.0453	0.112
Angola	Kuwait	0.133	0.112
Pakistan	Netherlands	0.0522	0.112
Ethiopia	Northern Ireland	0.0563	0.112
Netherlands	Pakistan	0.0522	0.112
Sierra Leone	Palestine	0.242	0.112
Cyprus	Poland	0.0151	0.112
Israel	Serbia/Montenegro	0.0228	0.112
Indonesia	Sierra Leone	0.229	0.112
Palestine	Sierra Leone	0.242	0.112
Israel	Singapore	0.028	0.112
Kenya	Sweden	0.0453	0.112
Channel Islands	Turkey	0.025	0.112
Turkey	Australia	0.0211	0.113
Slovakia	Caribbean	0.234	0.113
Poland	France	0.00717	0.113
Uganda	Netherlands	0.0469	0.113
Sri Lanka	Norway	0.0869	0.113
France	Poland	0.00717	0.113
Slovakia	Seychelles	0.0885	0.113
Caribbean	Slovakia	0.234	0.113
Seychelles	Slovakia	0.0885	0.113
Norway	Sri Lanka	0.0869	0.113
Australia	Turkey	0.0211	0.113
Netherlands	Uganda	0.0469	0.113
Slovakia	Iran	0.0371	0.114
Sweden	New Zealand	0.00476	0.114
Scotland	Romania	0.0115	0.114
Sierra Leone	Russia	0.214	0.114
Romania	Scotland	0.0115	0.114
Russia	Sierra Leone	0.214	0.114
Iran	Slovakia	0.0371	0.114
New Zealand	Sweden	0.00476	0.114
Yemen	Turkey	0.017	0.114
Turkey	Yemen	0.017	0.114
Slovakia	Barbados	0.246	0.115
Iraq	Brazil	0.0178	0.115
Yemen	Egypt	0.0102	0.115
USA	Greece	0.00916	0.115
Brazil	Iraq	0.0178	0.115
Sudan	Latvia	0.0772	0.115
Somalia	Norway	0.106	0.115
Barbados	Slovakia	0.246	0.115
Norway	Somalia	0.106	0.115
Latvia	Sudan	0.0772	0.115
Greece	USA	0.00916	0.115
Egypt	Yemen	0.0102	0.115
Italy	Algeria	0.0187	0.116
England	Austria	0.0029	0.116
Czech Republic	Bosnia and Herzegovina	0.0136	0.116
Croatia	Caribbean	0.23	0.116
Ethiopia	Channel Islands	0.0627	0.116
Caribbean	Croatia	0.23	0.116
Bosnia and Herzegovina	Czech Republic	0.0136	0.116
Italy	Egypt	0.00461	0.116
South Africa	Egypt	0.0072	0.116
Austria	England	0.0029	0.116
Channel Islands	Ethiopia	0.0627	0.116
Malawi	Ghana	0.242	0.116
Algeria	Italy	0.0187	0.116
Egypt	Italy	0.00461	0.116
Latvia	Kenya	0.0495	0.116
Kenya	Latvia	0.0495	0.116
Ghana	Malawi	0.242	0.116
Zimbabwe	Russia	0.0413	0.116
Egypt	South Africa	0.0072	0.116
Ukraine	Uganda	0.0513	0.116
Uganda	Ukraine	0.0513	0.116
Russia	Zimbabwe	0.0413	0.116
Ghana	Argentina	0.321	0.117
Turkey	Belgium	0.0249	0.117
Spain	Ethiopia	0.0471	0.117
Argentina	Ghana	0.321	0.117
Slovakia	Greece	0.0192	0.117
Lithuania	Iran	0.0463	0.117
Iran	Lithuania	0.0463	0.117
Greece	Slovakia	0.0192	0.117
Ethiopia	Spain	0.0471	0.117
Belgium	Turkey	0.0249	0.117
Nigeria	Belgium	0.279	0.118
Romania	Hungary	0.00838	0.118
Republic of Ireland	Iraq	0.0277	0.118
Seychelles	Kuwait	0.084	0.118
Belgium	Nigeria	0.279	0.118
Zimbabwe	Poland	0.0398	0.118
Iraq	Republic of Ireland	0.0277	0.118
Hungary	Romania	0.00838	0.118
United Kingdom	Romania	0.0101	0.118
Kuwait	Seychelles	0.084	0.118
Romania	United Kingdom	0.0101	0.118
Poland	Zimbabwe	0.0398	0.118
Greece	Argentina	0.0117	0.119
Nigeria	Argentina	0.281	0.119
Lithuania	Barbados	0.215	0.119
Sweden	Chile	0.0332	0.119
Romania	England	0.0102	0.119
New Zealand	Ethiopia	0.053	0.119
Argentina	Greece	0.0117	0.119
New Zealand	Iran	0.0268	0.119
Lithuania	Libya	0.0302	0.119
Barbados	Lithuania	0.215	0.119
Libya	Lithuania	0.0302	0.119
Ethiopia	New Zealand	0.053	0.119
Iran	New Zealand	0.0268	0.119
Argentina	Nigeria	0.281	0.119
Sweden	Republic of Ireland	0.00646	0.119
England	Romania	0.0102	0.119
Chile	Sweden	0.0332	0.119
Republic of Ireland	Sweden	0.00646	0.119
Iran	Argentina	0.0247	0.12
Ethiopia	England	0.0501	0.12
England	Ethiopia	0.0501	0.12
Germany	Ethiopia	0.0504	0.12
Ethiopia	Germany	0.0504	0.12
Argentina	Iran	0.0247	0.12
Nigeria	Malawi	0.193	0.12
Serbia/Montenegro	Netherlands	0.0129	0.12
Malawi	Nigeria	0.193	0.12
The Guianas	Russia	0.0887	0.12
Netherlands	Serbia/Montenegro	0.0129	0.12
Russia	The Guianas	0.0887	0.12
Eritrea	Argentina	0.0665	0.121
Iran	Channel Islands	0.0288	0.121
Argentina	Eritrea	0.0665	0.121
Channel Islands	Iran	0.0288	0.121
Poland	Morocco	0.0357	0.121
Morocco	Poland	0.0357	0.121
Republic of Ireland	Algeria	0.0328	0.122
Sweden	Angola	0.113	0.122
Italy	Bosnia and Herzegovina	0.0167	0.122
Norway	Denmark	0.00469	0.122
Lithuania	Egypt	0.0302	0.122
South Africa	Ethiopia	0.037	0.122
Nepal	Ghana	0.29	0.122
Northern Ireland	Iran	0.0286	0.122
Bosnia and Herzegovina	Italy	0.0167	0.122
Egypt	Lithuania	0.0302	0.122
Ghana	Nepal	0.29	0.122
Iran	Northern Ireland	0.0286	0.122
Denmark	Norway	0.00469	0.122
Scotland	Portugal	0.00713	0.122
Algeria	Republic of Ireland	0.0328	0.122
Portugal	Scotland	0.00713	0.122
Sweden	Sierra Leone	0.208	0.122
Yemen	Sierra Leone	0.198	0.122
Ethiopia	South Africa	0.037	0.122
Angola	Sweden	0.113	0.122
Sierra Leone	Sweden	0.208	0.122
Sierra Leone	Yemen	0.198	0.122
Slovakia	Angola	0.136	0.123
Ghana	Belgium	0.311	0.123
Ethiopia	Denmark	0.058	0.123
Portugal	England	0.00612	0.123
Denmark	Ethiopia	0.058	0.123
Ivory Coast	Finland	0.193	0.123
Belgium	Ghana	0.311	0.123
Finland	Ivory Coast	0.193	0.123
Serbia/Montenegro	Latvia	0.0264	0.123
Sudan	Norway	0.065	0.123
United Kingdom	Norway	0.00454	0.123
England	Portugal	0.00612	0.123
United Kingdom	Portugal	0.00634	0.123
Latvia	Serbia/Montenegro	0.0264	0.123
Sweden	Singapore	0.0199	0.123
Angola	Slovakia	0.136	0.123
Norway	Sudan	0.065	0.123
Singapore	Sweden	0.0199	0.123
Norway	United Kingdom	0.00454	0.123
Portugal	United Kingdom	0.00634	0.123
Hungary	Caribbean	0.202	0.124
Greece	Channel Islands	0.0144	0.124
Channel Islands	Greece	0.0144	0.124
Caribbean	Hungary	0.202	0.124
Sweden	India	0.0491	0.124
India	Sweden	0.0491	0.124
Eritrea	Belgium	0.0692	0.125
Eritrea	Canada	0.0661	0.125
Poland	Central African Republic	0.0597	0.125
Switzerland	Denmark	0.00571	0.125
Belgium	Eritrea	0.0692	0.125
Canada	Eritrea	0.0661	0.125
Peru	Finland	0.0557	0.125
Finland	Peru	0.0557	0.125
Central African Republic	Poland	0.0597	0.125
Venezuela	Seychelles	0.0537	0.125
Sweden	Sri Lanka	0.0792	0.125
Sri Lanka	Sweden	0.0792	0.125
Denmark	Switzerland	0.00571	0.125
Seychelles	Venezuela	0.0537	0.125
Latvia	Afghanistan	0.0529	0.126
Germany	Austria	0.00251	0.126
Ukraine	Central African Republic	0.0638	0.126
Latvia	Chile	0.0401	0.126
Latvia	Congo	0.238	0.126
Scotland	Ethiopia	0.0522	0.126
Austria	Germany	0.00251	0.126
Peru	Ghana	0.311	0.126
Turkey	Italy	0.00877	0.126
Nepal	Japan	0.0438	0.126
Afghanistan	Latvia	0.0529	0.126
Chile	Latvia	0.0401	0.126
Congo	Latvia	0.238	0.126
Netherlands	Morocco	0.0313	0.126
Japan	Nepal	0.0438	0.126
Morocco	Netherlands	0.0313	0.126
Ghana	Peru	0.311	0.126
Ethiopia	Scotland	0.0522	0.126
Italy	Turkey	0.00877	0.126
Central African Republic	Ukraine	0.0638	0.126
Venezuela	Caribbean	0.168	0.127
Norway	Chile	0.0357	0.127
Greece	Croatia	0.019	0.127
Northern Ireland	Eritrea	0.0656	0.127
Croatia	Greece	0.019	0.127
Israel	Greece	0.0104	0.127
Kuwait	Iran	0.0292	0.127
Greece	Israel	0.0104	0.127
Iran	Kuwait	0.0292	0.127
Eritrea	Northern Ireland	0.0656	0.127
Chile	Norway	0.0357	0.127
Caribbean	Venezuela	0.168	0.127
Ethiopia	Australia	0.0495	0.128
Netherlands	Central African Republic	0.0549	0.128
Australia	Ethiopia	0.0495	0.128
Central African Republic	Netherlands	0.0549	0.128
Seychelles	Netherlands	0.0689	0.128
Romania	New Zealand	0.00975	0.128
New Zealand	Romania	0.00975	0.128
Netherlands	Seychelles	0.0689	0.128
Turkey	Spain	0.0177	0.128
Ukraine	Switzerland	0.0114	0.128
Spain	Turkey	0.0177	0.128
Switzerland	Ukraine	0.0114	0.128
Sweden	Barbados	0.177	0.129
Iran	Belgium	0.0288	0.129
United Kingdom	Eritrea	0.0625	0.129
Belgium	Iran	0.0288	0.129
Nigeria	Mozambique	0.178	0.129
Mozambique	Nigeria	0.178	0.129
Barbados	Sweden	0.177	0.129
Eritrea	United Kingdom	0.0625	0.129
Ecuador	Caribbean	0.198	0.13
Caribbean	Ecuador	0.198	0.13
Russia	Morocco	0.0362	0.13
Morocco	Russia	0.0362	0.13
United Kingdom	Sweden	0.00441	0.13
Sweden	United Kingdom	0.00441	0.13
Russia	Angola	0.104	0.131
Finland	Antigua and Barbuda	0.143	0.131
Congo	Bosnia and Herzegovina	0.247	0.131
Yemen	Caribbean	0.167	0.131
Bosnia and Herzegovina	Congo	0.247	0.131
Kuwait	Egypt	0.0162	0.131
Antigua and Barbuda	Finland	0.143	0.131
Mexico	Ghana	0.277	0.131
Portugal	Gibraltar	0.00871	0.131
Egypt	Kuwait	0.0162	0.131
Sierra Leone	Malawi	0.148	0.131
Ghana	Mexico	0.277	0.131
Zambia	Netherlands	0.018	0.131
Zambia	Poland	0.0219	0.131
Gibraltar	Portugal	0.00871	0.131
Angola	Russia	0.104	0.131
Sweden	Scotland	0.00407	0.131
Malawi	Sierra Leone	0.148	0.131
Sweden	Sudan	0.059	0.131
Scotland	Sweden	0.00407	0.131
Sudan	Sweden	0.059	0.131
Caribbean	Yemen	0.167	0.131
Netherlands	Zambia	0.018	0.131
Poland	Zambia	0.0219	0.131
Ukraine	Angola	0.122	0.132
Ecuador	Barbados	0.212	0.132
Russia	Barbados	0.174	0.132
Barbados	Ecuador	0.212	0.132
Wales	Ethiopia	0.0501	0.132
Nigeria	Nepal	0.257	0.132
Nepal	Nigeria	0.257	0.132
Barbados	Russia	0.174	0.132
Angola	Ukraine	0.122	0.132
Ethiopia	Wales	0.0501	0.132
Sierra Leone	Bahrain	0.25	0.133
Croatia	Barbados	0.228	0.133
Gibraltar	Barbados	0.201	0.133
Eritrea	Channel Islands	0.0717	0.133
Barbados	Croatia	0.228	0.133
Nigeria	Denmark	0.248	0.133
Channel Islands	Eritrea	0.0717	0.133
Barbados	Gibraltar	0.201	0.133
Libya	Kuwait	0.0184	0.133
Kuwait	Libya	0.0184	0.133
Denmark	Nigeria	0.248	0.133
Bahrain	Sierra Leone	0.25	0.133
USA	Turkey	0.0158	0.133
Turkey	USA	0.0158	0.133
Chile	Bosnia and Herzegovina	0.0355	0.134
Bosnia and Herzegovina	Chile	0.0355	0.134
France	Ethiopia	0.0423	0.134
Ukraine	Finland	0.0197	0.134
Ethiopia	France	0.0423	0.134
Sierra Leone	Hungary	0.22	0.134
South Africa	Latvia	0.0158	0.134
Nigeria	Netherlands	0.22	0.134
Netherlands	Nigeria	0.22	0.134
Hungary	Sierra Leone	0.22	0.134
Latvia	South Africa	0.0158	0.134
Finland	Ukraine	0.0197	0.134
Sweden	Afghanistan	0.0429	0.135
Kuwait	Central African Republic	0.0575	0.135
Central African Republic	Kuwait	0.0575	0.135
Zimbabwe	Netherlands	0.035	0.135
Zambia	Russia	0.0208	0.135
Afghanistan	Sweden	0.0429	0.135
Russia	Zambia	0.0208	0.135
Netherlands	Zimbabwe	0.035	0.135
Scotland	Austria	0.00371	0.136
Kenya	Bosnia and Herzegovina	0.0421	0.136
Iran	Germany	0.0237	0.136
Germany	Iran	0.0237	0.136
Poland	Italy	0.0141	0.136
Bosnia and Herzegovina	Kenya	0.0421	0.136
Seychelles	Malawi	0.0278	0.136
Poland	Malta	0.0107	0.136
Scotland	Norway	0.00418	0.136
Italy	Poland	0.0141	0.136
Malta	Poland	0.0107	0.136
Austria	Scotland	0.00371	0.136
Norway	Scotland	0.00418	0.136
Malawi	Seychelles	0.0278	0.136
Yemen	Seychelles	0.051	0.136
Sweden	Somalia	0.0939	0.136
Somalia	Sweden	0.0939	0.136
Seychelles	Yemen	0.051	0.136
Lebanon	Ghana	0.3	0.137
Spain	Iran	0.0206	0.137
Romania	Israel	0.0137	0.137
Ghana	Lebanon	0.3	0.137
South Africa	Northern Ireland	0.00392	0.137
Israel	Romania	0.0137	0.137
Northern Ireland	South Africa	0.00392	0.137
Iran	Spain	0.0206	0.137
Caribbean	Belgium	0.19	0.138
Belgium	Caribbean	0.19	0.138
Eritrea	Denmark	0.0669	0.138
Denmark	Eritrea	0.0669	0.138
New Zealand	Eritrea	0.0619	0.138
Turkey	France	0.0154	0.138
Eritrea	New Zealand	0.0619	0.138
Turkey	Palestine	0.0107	0.138
France	Turkey	0.0154	0.138
Palestine	Turkey	0.0107	0.138
Switzerland	Belgium	0.0049	0.139
Finland	Cameroon	0.15	0.139
Scotland	Eritrea	0.0616	0.139
USA	Ethiopia	0.0424	0.139
Cameroon	Finland	0.15	0.139
Italy	Greece	0.00339	0.139
Greece	Italy	0.00339	0.139
Turkey	Lithuania	0.0404	0.139
Zambia	Nigeria	0.148	0.139
Tanzania	Poland	0.0289	0.139
Wales	Romania	0.0101	0.139
Eritrea	Scotland	0.0616	0.139
Belgium	Switzerland	0.0049	0.139
Poland	Tanzania	0.0289	0.139
Lithuania	Turkey	0.0404	0.139
Ethiopia	USA	0.0424	0.139
Romania	Wales	0.0101	0.139
Nigeria	Zambia	0.148	0.139
Norway	Afghanistan	0.0466	0.14
India	Bosnia and Herzegovina	0.0446	0.14
Malta	Canada	0.00347	0.14
Spain	Eritrea	0.0558	0.14
Lithuania	Finland	0.0195	0.14
Netherlands	Germany	0.0012	0.14
Morocco	Gibraltar	0.0289	0.14
Uganda	Gibraltar	0.0461	0.14
Bosnia and Herzegovina	India	0.0446	0.14
Latvia	India	0.0523	0.14
Palestine	Iran	0.0122	0.14
India	Latvia	0.0523	0.14
Finland	Lithuania	0.0195	0.14
Canada	Malta	0.00347	0.14
Gibraltar	Morocco	0.0289	0.14
Germany	Netherlands	0.0012	0.14
Afghanistan	Norway	0.0466	0.14
Iran	Palestine	0.0122	0.14
Eritrea	Spain	0.0558	0.14
USA	Switzerland	0.00231	0.14
Gibraltar	Uganda	0.0461	0.14
Switzerland	USA	0.00231	0.14
Romania	Australia	0.0082	0.141
Syria	Bosnia and Herzegovina	0.0394	0.141
Channel Islands	Caribbean	0.194	0.141
Caribbean	Channel Islands	0.194	0.141
Germany	Eritrea	0.0595	0.141
Lebanon	Ethiopia	0.0381	0.141
Eritrea	Germany	0.0595	0.141
Ethiopia	Lebanon	0.0381	0.141
Australia	Romania	0.0082	0.141
Bosnia and Herzegovina	Syria	0.0394	0.141
Gibraltar	Angola	0.109	0.142
Eritrea	England	0.0594	0.142
England	Eritrea	0.0594	0.142
South Africa	Eritrea	0.0456	0.142
Seychelles	Fiji	0.0513	0.142
Angola	Gibraltar	0.109	0.142
Yemen	Libya	0.011	0.142
Peru	Nigeria	0.248	0.142
Nigeria	Peru	0.248	0.142
Fiji	Seychelles	0.0513	0.142
Eritrea	South Africa	0.0456	0.142
Libya	Yemen	0.011	0.142
Iran	Australia	0.0235	0.143
Australia	Iran	0.0235	0.143
Wales	Iran	0.0227	0.143
Portugal	New Zealand	0.00602	0.143
New Zealand	Portugal	0.00602	0.143
Tanzania	Russia	0.029	0.143
Russia	Tanzania	0.029	0.143
Iran	Wales	0.0227	0.143
Latvia	Bahrain	0.0222	0.144
Caribbean	Bulgaria	0.196	0.144
Bulgaria	Caribbean	0.196	0.144
Turkey	Cyprus	0.00688	0.144
Turkey	Denmark	0.0249	0.144
Zambia	Ethiopia	0.0241	0.144
Bahrain	Latvia	0.0222	0.144
Turkey	Malta	0.0109	0.144
Poland	Nigeria	0.209	0.144
Republic of Ireland	Northern Ireland	0.000472	0.144
Ukraine	Pakistan	0.0521	0.144
Nigeria	Poland	0.209	0.144
Wales	Portugal	0.00605	0.144
Northern Ireland	Republic of Ireland	0.000472	0.144
Turkey	Republic of Ireland	0.0206	0.144
Somalia	Russia	0.0842	0.144
Russia	Somalia	0.0842	0.144
Cyprus	Turkey	0.00688	0.144
Denmark	Turkey	0.0249	0.144
Malta	Turkey	0.0109	0.144
Republic of Ireland	Turkey	0.0206	0.144
Pakistan	Ukraine	0.0521	0.144
Portugal	Wales	0.00605	0.144
Ethiopia	Zambia	0.0241	0.144
United Kingdom	Austria	0.00271	0.145
Gibraltar	Central African Republic	0.0572	0.145
Finland	Croatia	0.0222	0.145
Croatia	Finland	0.0222	0.145
Sudan	Ghana	0.136	0.145
Central African Republic	Gibraltar	0.0572	0.145
Seychelles	Lithuania	0.0804	0.145
USA	Northern Ireland	0.00192	0.145
Lithuania	Seychelles	0.0804	0.145
Ghana	Sudan	0.136	0.145
Austria	United Kingdom	0.00271	0.145
Northern Ireland	USA	0.00192	0.145
Myanmar (Burma)	Ghana	0.253	0.146
Ghana	Myanmar (Burma)	0.253	0.146
Cyprus	Algeria	0.0168	0.147
Croatia	Angola	0.122	0.147
Angola	Croatia	0.122	0.147
Algeria	Cyprus	0.0168	0.147
Russia	Cyprus	0.0132	0.147
Wales	Eritrea	0.0593	0.147
Scotland	Iran	0.0243	0.147
Cyprus	Russia	0.0132	0.147
Iran	Scotland	0.0243	0.147
Eritrea	Wales	0.0593	0.147
Bosnia and Herzegovina	Afghanistan	0.0476	0.148
Eritrea	Australia	0.0585	0.148
Ghana	Bahrain	0.319	0.148
Afghanistan	Bosnia and Herzegovina	0.0476	0.148
Seychelles	Bulgaria	0.0655	0.148
Seychelles	Croatia	0.0803	0.148
Ghana	Denmark	0.269	0.148
Australia	Eritrea	0.0585	0.148
Lebanon	Eritrea	0.049	0.148
Bahrain	Ghana	0.319	0.148
Denmark	Ghana	0.269	0.148
Eritrea	Lebanon	0.049	0.148
Bulgaria	Seychelles	0.0655	0.148
Croatia	Seychelles	0.0803	0.148
Zimbabwe	Angola	0.0284	0.149
Fiji	Barbados	0.168	0.149
Seychelles	Brazil	0.0372	0.149
Nepal	China	0.0282	0.149
Latvia	Cyprus	0.0246	0.149
Barbados	Fiji	0.168	0.149
Portugal	Germany	0.00576	0.149
Cyprus	Latvia	0.0246	0.149
China	Nepal	0.0282	0.149
Syria	Norway	0.039	0.149
Germany	Portugal	0.00576	0.149
Brazil	Seychelles	0.0372	0.149
Norway	Syria	0.039	0.149
Angola	Zimbabwe	0.0284	0.149
Portugal	Algeria	0.0144	0.15
Nigeria	Brazil	0.182	0.15
Denmark	Caribbean	0.183	0.15
Ghana	Congo	0.00903	0.15
Caribbean	Denmark	0.183	0.15
Iran	Denmark	0.029	0.15
Congo	Ghana	0.00903	0.15
Zambia	Ghana	0.173	0.15
Seychelles	Hungary	0.0629	0.15
Denmark	Iran	0.029	0.15
Brazil	Nigeria	0.182	0.15
Algeria	Portugal	0.0144	0.15
Switzerland	Republic of Ireland	0.00534	0.15
South Africa	Russia	0.00776	0.15
Hungary	Seychelles	0.0629	0.15
Russia	South Africa	0.00776	0.15
Republic of Ireland	Switzerland	0.00534	0.15
Ukraine	The Guianas	0.0926	0.15
The Guianas	Ukraine	0.0926	0.15
Ghana	Zambia	0.173	0.15
Venezuela	Barbados	0.163	0.151
USA	Eritrea	0.0513	0.151
Pakistan	Gibraltar	0.0471	0.151
Nigeria	Myanmar (Burma)	0.207	0.151
Myanmar (Burma)	Nigeria	0.207	0.151
Gibraltar	Pakistan	0.0471	0.151
Yemen	Uganda	0.0231	0.151
Eritrea	USA	0.0513	0.151
Barbados	Venezuela	0.163	0.151
Uganda	Yemen	0.0231	0.151
Lithuania	Angola	0.115	0.152
Bosnia and Herzegovina	Bahrain	0.0181	0.152
Bahrain	Bosnia and Herzegovina	0.0181	0.152
France	Canada	0.00144	0.152
Venezuela	Central African Republic	0.035	0.152
Canada	France	0.00144	0.152
Angola	Lithuania	0.115	0.152
Spain	Norway	0.0097	0.152
Norway	Spain	0.0097	0.152
Central African Republic	Venezuela	0.035	0.152
Israel	Bahrain	0.0227	0.153
Nigeria	Caribbean	0.0058	0.153
Iran	England	0.0226	0.153
England	Iran	0.0226	0.153
Bahrain	Israel	0.0227	0.153
Nigeria	Mexico	0.213	0.153
Caribbean	Nigeria	0.0058	0.153
Mexico	Nigeria	0.213	0.153
Caribbean	Argentina	0.18	0.154
Netherlands	Australia	0.00162	0.154
Ghana	Brazil	0.203	0.154
Argentina	Caribbean	0.18	0.154
Gibraltar	Finland	0.0235	0.154
Brazil	Ghana	0.203	0.154
Finland	Gibraltar	0.0235	0.154
Republic of Ireland	Greece	0.0135	0.154
Australia	Netherlands	0.00162	0.154
Greece	Republic of Ireland	0.0135	0.154
Sri Lanka	Russia	0.0631	0.154
Russia	Sri Lanka	0.0631	0.154
Slovakia	Central African Republic	0.0624	0.155
Fiji	Ethiopia	0.0536	0.155
Ethiopia	Fiji	0.0536	0.155
Slovakia	Finland	0.02	0.155
Netherlands	Ghana	0.224	0.155
Ghana	Netherlands	0.224	0.155
Central African Republic	Slovakia	0.0624	0.155
Finland	Slovakia	0.02	0.155
France	Eritrea	0.0511	0.156
Republic of Ireland	Ethiopia	0.0481	0.156
Eritrea	France	0.0511	0.156
Poland	India	0.0373	0.156
Uganda	Lithuania	0.0519	0.156
Ukraine	Morocco	0.0331	0.156
India	Poland	0.0373	0.156
Ethiopia	Republic of Ireland	0.0481	0.156
Lithuania	Uganda	0.0519	0.156
Morocco	Ukraine	0.0331	0.156
Poland	Bahrain	0.0139	0.157
Cyprus	Canada	0.00644	0.157
Fiji	Caribbean	0.146	0.157
Canada	Cyprus	0.00644	0.157
Caribbean	Fiji	0.146	0.157
Bahrain	Poland	0.0139	0.157
Sudan	Sierra Leone	0.0888	0.157
Sierra Leone	Sudan	0.0888	0.157
Malta	Bosnia and Herzegovina	0.0122	0.158
Egypt	Brazil	0.00513	0.158
Brazil	Egypt	0.00513	0.158
Fiji	Eritrea	0.0681	0.158
Malawi	Ethiopia	0.0281	0.158
Eritrea	Fiji	0.0681	0.158
Nigeria	Lebanon	0.236	0.158
Ethiopia	Malawi	0.0281	0.158
Bosnia and Herzegovina	Malta	0.0122	0.158
Lebanon	Nigeria	0.236	0.158
Sierra Leone	Peru	0.197	0.158
Peru	Sierra Leone	0.197	0.158
Ukraine	Somalia	0.0941	0.158
Somalia	Ukraine	0.0941	0.158
Romania	Belgium	0.00833	0.159
Greece	Denmark	0.0154	0.159
Hong Kong	Finland	0.133	0.159
Denmark	Greece	0.0154	0.159
Finland	Hong Kong	0.133	0.159
Pakistan	Kenya	0.00289	0.159
Poland	Kenya	0.0331	0.159
Kenya	Pakistan	0.00289	0.159
Kenya	Poland	0.0331	0.159
Belgium	Romania	0.00833	0.159
Syria	Sweden	0.0377	0.159
Sweden	Syria	0.0377	0.159
Poland	Angola	0.0927	0.16
Gibraltar	Cyprus	0.00606	0.16
Cyprus	Gibraltar	0.00606	0.16
Angola	Poland	0.0927	0.16
Sweden	Finland	0.0111	0.161
Serbia/Montenegro	Ghana	0.292	0.161
Malta	Libya	0.00678	0.161
Libya	Malta	0.00678	0.161
Sudan	Russia	0.0481	0.161
Ghana	Serbia/Montenegro	0.292	0.161
Sweden	Spain	0.00913	0.161
Russia	Sudan	0.0481	0.161
Finland	Sweden	0.0111	0.161
Spain	Sweden	0.00913	0.161
Wales	Austria	0.00283	0.162
Sierra Leone	Channel Islands	0.203	0.162
Zambia	Eritrea	0.0323	0.162
Russia	Kenya	0.0312	0.162
Kenya	Russia	0.0312	0.162
Channel Islands	Sierra Leone	0.203	0.162
Austria	Wales	0.00283	0.162
Eritrea	Zambia	0.0323	0.162
Caribbean	Brazil	0.123	0.163
Caribbean	Canada	0.157	0.163
Brazil	Caribbean	0.123	0.163
Canada	Caribbean	0.157	0.163
Croatia	Central African Republic	0.0569	0.163
Lithuania	Central African Republic	0.0598	0.163
Central African Republic	Croatia	0.0569	0.163
Romania	Croatia	0.00951	0.163
Italy	Ethiopia	0.033	0.163
Malta	Ethiopia	0.0377	0.163
Israel	Fiji	0.0429	0.163
Poland	Ghana	0.211	0.163
Fiji	Israel	0.0429	0.163
Ethiopia	Italy	0.033	0.163
Central African Republic	Lithuania	0.0598	0.163
Ethiopia	Malta	0.0377	0.163
Ghana	Poland	0.211	0.163
Croatia	Romania	0.00951	0.163
Venezuela	Angola	0.0861	0.164
Nepal	Caribbean	0.17	0.164
Ghana	Czech Republic	0.271	0.164
Republic of Ireland	Eritrea	0.0573	0.164
Czech Republic	Ghana	0.271	0.164
Russia	India	0.0337	0.164
Somalia	Kuwait	0.0871	0.164
Caribbean	Nepal	0.17	0.164
The Guianas	Poland	0.0717	0.164
Eritrea	Republic of Ireland	0.0573	0.164
India	Russia	0.0337	0.164
Kuwait	Somalia	0.0871	0.164
Poland	The Guianas	0.0717	0.164
Angola	Venezuela	0.0861	0.164
Netherlands	Angola	0.0884	0.165
Seychelles	Canada	0.058	0.165
Malawi	Central African Republic	0.0146	0.165
Switzerland	Channel Islands	0.00431	0.165
Pakistan	Fiji	0.0116	0.165
Sri Lanka	Fiji	0.0147	0.165
Uganda	Hungary	0.0352	0.165
USA	Iran	0.0174	0.165
The Guianas	Lithuania	0.0914	0.165
Central African Republic	Malawi	0.0146	0.165
Angola	Netherlands	0.0884	0.165
Fiji	Pakistan	0.0116	0.165
Canada	Seychelles	0.058	0.165
Fiji	Sri Lanka	0.0147	0.165
Channel Islands	Switzerland	0.00431	0.165
Lithuania	The Guianas	0.0914	0.165
Hungary	Uganda	0.0352	0.165
Iran	USA	0.0174	0.165
Poland	Brazil	0.0113	0.166
Ivory Coast	Cameroon	0.0256	0.166
Yemen	Central African Republic	0.0348	0.166
Cameroon	Ivory Coast	0.0256	0.166
Sierra Leone	Mexico	0.178	0.166
Brazil	Poland	0.0113	0.166
Spain	Portugal	0.00223	0.166
Mexico	Sierra Leone	0.178	0.166
Portugal	Spain	0.00223	0.166
Central African Republic	Yemen	0.0348	0.166
Netherlands	Bahrain	0.0103	0.167
Hungary	Central African Republic	0.0456	0.167
Kuwait	Finland	0.0238	0.167
Somalia	Gibraltar	0.0842	0.167
Lithuania	Greece	0.0256	0.167
Central African Republic	Hungary	0.0456	0.167
Finland	Kuwait	0.0238	0.167
Greece	Lithuania	0.0256	0.167
Thailand	Nepal	0.0215	0.167
Bahrain	Netherlands	0.0103	0.167
Gibraltar	Somalia	0.0842	0.167
Nepal	Thailand	0.0215	0.167
Libya	Brazil	0.00572	0.168
United Kingdom	Caribbean	0.15	0.168
Switzerland	France	0.00187	0.168
The Guianas	Gibraltar	0.0836	0.168
Brazil	Libya	0.00572	0.168
Somalia	Slovakia	0.0952	0.168
Slovakia	Somalia	0.0952	0.168
France	Switzerland	0.00187	0.168
Gibraltar	The Guianas	0.0836	0.168
Caribbean	United Kingdom	0.15	0.168
Netherlands	Brazil	0.00826	0.169
Finland	Fiji	0.0437	0.169
Fiji	Finland	0.0437	0.169
Brazil	Netherlands	0.00826	0.169
The Guianas	Sierra Leone	0.0413	0.169
Sierra Leone	The Guianas	0.0413	0.169
Lebanon	Algeria	0.0173	0.17
Malawi	Eritrea	0.0375	0.17
The Guianas	Kuwait	0.0758	0.17
Algeria	Lebanon	0.0173	0.17
Eritrea	Malawi	0.0375	0.17
Norway	Malawi	0.0277	0.17
Seychelles	Northern Ireland	0.0583	0.17
Malawi	Norway	0.0277	0.17
Northern Ireland	Seychelles	0.0583	0.17
Kuwait	The Guianas	0.0758	0.17
South Africa	Bosnia and Herzegovina	0.0109	0.171
Central African Republic	Canada	0.0448	0.171
Indonesia	Caribbean	0.138	0.171
Canada	Central African Republic	0.0448	0.171
Egypt	Cyprus	0.00293	0.171
Cyprus	Egypt	0.00293	0.171
Caribbean	Indonesia	0.138	0.171
Romania	Lithuania	0.0156	0.171
Lithuania	Romania	0.0156	0.171
United Kingdom	Seychelles	0.0544	0.171
Bosnia and Herzegovina	South Africa	0.0109	0.171
Seychelles	United Kingdom	0.0544	0.171
Somalia	Croatia	0.0887	0.172
Ethiopia	Cyprus	0.0319	0.172
Cyprus	Ethiopia	0.0319	0.172
Syria	Latvia	0.0433	0.172
Croatia	Somalia	0.0887	0.172
United Kingdom	South Africa	0.00196	0.172
Latvia	Syria	0.0433	0.172
South Africa	United Kingdom	0.00196	0.172
Russia	Afghanistan	0.0325	0.173
Seychelles	Belgium	0.0584	0.173
Norway	Lebanon	0.0194	0.173
Sierra Leone	Lebanon	0.193	0.173
Lebanon	Norway	0.0194	0.173
Afghanistan	Russia	0.0325	0.173
Belgium	Seychelles	0.0584	0.173
Lebanon	Sierra Leone	0.193	0.173
Hungary	Barbados	0.164	0.174
Gambia	Bosnia and Herzegovina	0.182	0.174
Northern Ireland	Central African Republic	0.0457	0.174
Netherlands	England	0.00107	0.174
Bosnia and Herzegovina	Gambia	0.182	0.174
Barbados	Hungary	0.164	0.174
England	Netherlands	0.00107	0.174
Central African Republic	Northern Ireland	0.0457	0.174
Slovakia	Romania	0.00974	0.174
Ukraine	Serbia/Montenegro	0.00993	0.174
Romania	Slovakia	0.00974	0.174
Uganda	Slovakia	0.042	0.174
Turkey	South Africa	0.0119	0.174
South Africa	Turkey	0.0119	0.174
Slovakia	Uganda	0.042	0.174
Serbia/Montenegro	Ukraine	0.00993	0.174
Bulgaria	Angola	0.0976	0.175
Angola	Bulgaria	0.0976	0.175
Pakistan	Canada	0.038	0.175
Uganda	Canada	0.0345	0.175
Latvia	Gambia	0.174	0.175
Switzerland	Hungary	0.00493	0.175
Gambia	Latvia	0.174	0.175
Malawi	Latvia	0.03	0.175
Latvia	Malawi	0.03	0.175
Canada	Pakistan	0.038	0.175
Hungary	Switzerland	0.00493	0.175
Canada	Uganda	0.0345	0.175
Malta	Eritrea	0.0462	0.176
Iran	France	0.0173	0.176
Kuwait	Greece	0.0136	0.176
France	Iran	0.0173	0.176
[truncated: 9,347 more rows]

## Sheet: Table S4
Table S4. Pairwise FST of rs10494217 between Denmark, England, Finland, Italy, Norway, Spain, Sweden, Switzerland, and the remaining 99 populations in UKB with n>30 and empirical p values calculated based on the empirical distribution of all SNPs with MAF>0.05 in METSIM.
Population 1A	Population 2A	FSTB	Empirical p valueC
Finland	Israel	0.15	0.00152
Finland	Egypt	0.113	0.00179
Finland	Switzerland	0.0757	0.00261
Switzerland	Finland	0.0757	0.00261
Finland	Iraq	0.155	0.00285
Norway	Israel	0.0941	0.0034
Finland	Turkey	0.12	0.00347
Finland	South Africa	0.0659	0.0036
Finland	Iran	0.146	0.00385
Finland	Austria	0.0631	0.00408
Finland	Libya	0.101	0.00411
Sweden	Israel	0.0848632	0.00423324
Finland	Czech Republic	0.0591	0.00606
Finland	Greece	0.0966	0.00609
Finland	Portugal	0.079	0.00623
Finland	Uganda	0.157	0.00644
Switzerland	Sweden	0.0257	0.00655
Sweden	Switzerland	0.0256974	0.00655362
Finland	Pakistan	0.172	0.00675
Finland	Romania	0.0789	0.00677
Finland	USA	0.0554	0.0069
Norway	Egypt	0.0518	0.00697
Sweden	Egypt	0.0469605	0.00721838
Finland	Singapore	0.071	0.00756
Finland	Caribbean	0.428	0.0079
Norway	Switzerland	0.0279	0.00853
Switzerland	Norway	0.0279	0.00853
Finland	Malta	0.0628	0.00938
Finland	Algeria	0.133	0.00948
Finland	Tanzania	0.106	0.0101
Finland	France	0.0555	0.0103
Finland	Cyprus	0.0731	0.0104
Finland	Zimbabwe	0.133	0.0105
Switzerland	Netherlands	0.0145	0.0114
Finland	Kenya	0.12	0.0117
Norway	Iraq	0.0842	0.012
Finland	India	0.128	0.0126
Italy	Finland	0.0742996	0.0128724
Finland	Italy	0.0743	0.0129
Finland	Germany	0.0421	0.0133
Spain	Israel	0.0410947	0.0133577
Sweden	Austria	0.0178561	0.013531
Italy	Israel	0.0277822	0.013718
Sweden	Iraq	0.0751512	0.0141232
Finland	Zambia	0.0861	0.0143
Finland	Brazil	0.0631	0.0152
Finland	Serbia/Montenegro	0.0668	0.0153
Finland	Australia	0.0437	0.0153
Norway	Libya	0.0492	0.0155
Finland	Nigeria	0.492	0.0158
Norway	Turkey	0.0611	0.016
England	Finland	0.0418921	0.0170863
Finland	England	0.0419	0.0171
Sweden	Libya	0.0451271	0.0177469
Sweden	Turkey	0.0551745	0.0183757
England	Israel	0.0446047	0.0185482
Finland	Sri Lanka	0.169	0.0191
Finland	Wales	0.042	0.0193
Finland	New Zealand	0.0391	0.0194
Norway	Austria	0.0192	0.0197
Denmark	Finland	0.0367	0.0197
Finland	Republic of Ireland	0.0452	0.0197
Norway	Iran	0.0725	0.0198
Finland	Denmark	0.0367	0.0208
Norway	Greece	0.0444	0.0209
Denmark	Israel	0.0514	0.021
Finland	United Kingdom	0.0382	0.0215
Sweden	Iran	0.0657236	0.0215399
Sweden	Greece	0.0407131	0.0217727
Sweden	South Africa	0.0159557	0.0221078
Finland	Ghana	0.508	0.023
Finland	Scotland	0.0387	0.0239
Sweden	USA	0.0110741	0.0244639
Finland	Bahrain	0.0619	0.0245
Finland	The Guianas	0.191	0.0247
Finland	Afghanistan	0.0985	0.0258
Sweden	Portugal	0.0256135	0.0260918
Finland	Ethiopia	0.158	0.0261
Finland	Chile	0.083	0.0267
Norway	Portugal	0.0278	0.027
Norway	Algeria	0.0774	0.027
Sweden	Romania	0.0312182	0.0277518
Norway	South Africa	0.017	0.0279
Switzerland	Poland	0.0181	0.0283
Switzerland	Canada	0.00865	0.0286
Finland	Canada	0.0334	0.0304
Norway	Romania	0.0331	0.0307
Finland	Morocco	0.102	0.0324
Sweden	Algeria	0.0702463	0.0328918
Finland	Spain	0.0482	0.033
Spain	Finland	0.048216	0.0330313
Sweden	Malta	0.0162773	0.033587
Finland	Northern Ireland	0.0335	0.0349
Norway	USA	0.0118	0.035
Finland	Argentina	0.0391	0.0354
Finland	Belgium	0.0358	0.0359
Sweden	Czech Republic	0.0165751	0.0366837
Switzerland	Northern Ireland	0.00949	0.0372
Norway	Malta	0.0175	0.0387
Finland	Malawi	0.0734	0.039
Finland	Eritrea	0.162	0.0406
Sweden	France	0.0114813	0.0408201
England	Switzerland	0.00657748	0.0426669
Switzerland	England	0.00658	0.0427
Norway	Caribbean	0.3	0.0429
Finland	Channel Islands	0.0347	0.043
Norway	Nigeria	0.394	0.0434
Finland	Colombia	0.0747	0.0444
Norway	Czech Republic	0.0177	0.0451
Switzerland	Germany	0.00615	0.0452
Norway	Cyprus	0.024	0.0461
Sweden	Cyprus	0.0221396	0.0462534
Finland	Seychelles	0.148	0.0464
Norway	Pakistan	0.0848	0.0473
Switzerland	Scotland	0.00764	0.0477
Finland	Central African Republic	0.128	0.0494
Norway	Ghana	0.425	0.0496
Finland	Syria	0.0848	0.0497
Finland	Lebanon	0.0602	0.0502
Norway	France	0.0122	0.0504
Finland	Malaysia	0.105	0.0504
Sweden	Pakistan	0.0788858	0.05098
England	Egypt	0.0160961	0.0511429
Sweden	Caribbean	0.276465	0.051397
Finland	Sudan	0.121	0.0516
Norway	Uganda	0.0796	0.052
Finland	Bangladesh	0.119	0.0535
Finland	Barbados	0.283	0.0545
Sweden	Germany	0.0054994	0.0552208
Spain	Egypt	0.0118741	0.056294
Finland	Mauritius	0.111	0.0563
Switzerland	United Kingdom	0.00665	0.0564
Switzerland	Wales	0.00649	0.0566
Finland	Hungary	0.0322	0.0572
Sweden	Italy	0.0207938	0.0581283
Italy	Sweden	0.0207938	0.0581283
Norway	Ethiopia	0.102	0.0595
Switzerland	Bosnia and Herzegovina	0.0248	0.0597
Finland	Sierra Leone	0.316	0.0598
Norway	Italy	0.0223	0.06
Italy	Norway	0.0223125	0.0600383
Sweden	Uganda	0.0723322	0.0605062
Sweden	Australia	0.00640084	0.0610321
Finland	Yemen	0.0432	0.0613
Sweden	Nigeria	0.336582	0.0614199
Sweden	Serbia/Montenegro	0.0231866	0.0617356
Switzerland	Russia	0.0166	0.0627
Finland	Somalia	0.166	0.0644
Finland	Venezuela	0.0408	0.0647
Switzerland	New Zealand	0.00633	0.0654
Finland	Netherlands	0.0229	0.0664
Switzerland	Israel	0.023	0.0668
Norway	Serbia/Montenegro	0.0244	0.0675
Finland	Palestine	0.047	0.0677
Italy	Iraq	0.0151694	0.0677615
Sweden	England	0.00515101	0.0677848
England	Sweden	0.00515101	0.0677848
Spain	Iraq	0.0275417	0.0681343
Switzerland	Latvia	0.0299	0.0692
Spain	Algeria	0.0300236	0.0699298
England	Libya	0.01812	0.070532
Sweden	Ethiopia	0.0920397	0.0716678
Sweden	Ghana	0.352915	0.0718693
Norway	Zimbabwe	0.0604	0.0746
Denmark	Iraq	0.0373	0.0753
Norway	Australia	0.00672	0.077
Finland	Mozambique	0.0767	0.077
Switzerland	Australia	0.00505	0.0777
Norway	Eritrea	0.109	0.078
Norway	Tanzania	0.0446	0.0789
Denmark	Egypt	0.0179	0.0805
Finland	Mexico	0.0673	0.0814
Sweden	Bahrain	0.0203476	0.0816244
Norway	Germany	0.00575	0.0817
Finland	Russia	0.0188	0.0823
Finland	Bulgaria	0.0333	0.0835
Norway	Zambia	0.0336	0.0837
England	Iraq	0.0289564	0.0841968
Sweden	Zimbabwe	0.0555643	0.0850636
Sweden	Wales	0.00522133	0.0853854
Finland	Poland	0.0183	0.0862
Norway	Bahrain	0.0208	0.0863
Finland	Angola	0.177	0.0868
England	Greece	0.015091	0.0869671
Sweden	Tanzania	0.0407333	0.0873986
Finland	Myanmar (Burma)	0.0668	0.088
Norway	England	0.00534	0.0881
England	Norway	0.00534399	0.0881379
Norway	The Guianas	0.115	0.0889
England	Turkey	0.0222075	0.0895776
Sweden	Eritrea	0.100031	0.0896219
Sweden	Zambia	0.0308045	0.0922694
Norway	Kenya	0.0483	0.0926
Spain	Libya	0.0127307	0.0937633
Norway	Morocco	0.0506	0.0938
Switzerland	Gibraltar	0.00933	0.0948
Norway	India	0.0518	0.0951
Italy	Egypt	0.0046119	0.0959675
England	Algeria	0.0347365	0.0968083
Norway	Singapore	0.0214	0.0973
Sweden	Kenya	0.0453164	0.098384
Sweden	New Zealand	0.00475533	0.098702
Norway	Seychelles	0.0957	0.0994
Italy	Netherlands	0.0106034	0.0994447
Norway	Sierra Leone	0.255	0.0997
Sweden	Republic of Ireland	0.00646315	0.0997587
Norway	Sri Lanka	0.0869	0.1
Sweden	India	0.0491223	0.100032
Norway	Brazil	0.0184	0.101
Norway	Wales	0.00542	0.101
Denmark	Libya	0.0187	0.102
Sweden	Morocco	0.046584	0.102469
Denmark	Algeria	0.0388	0.103
Denmark	Turkey	0.0249	0.103
Sweden	Singapore	0.0199496	0.103103
Denmark	Sweden	0.00451	0.104
Italy	Poland	0.0140804	0.104591
Italy	Bosnia and Herzegovina	0.0166725	0.104809
Sweden	Brazil	0.0170521	0.104867
Finland	Hong Kong	0.133	0.105
Norway	Republic of Ireland	0.00675	0.105
Spain	Turkey	0.0177464	0.105417
Sweden	Denmark	0.00451409	0.105925
Norway	Barbados	0.212	0.106
Norway	Central African Republic	0.0775	0.108
Finland	Congo	0.235	0.109
Sweden	The Guianas	0.10128	0.109668
Sweden	United Kingdom	0.00441439	0.110542
Sweden	Seychelles	0.0888842	0.110579
Spain	Greece	0.00992721	0.110669
Sweden	Sri Lanka	0.07916	0.110951
Finland	Peru	0.0557	0.113
Norway	Chile	0.0357	0.113
Norway	Afghanistan	0.0466	0.116
Denmark	Iran	0.029	0.116
Norway	New Zealand	0.00492	0.116
Finland	Gibraltar	0.0235	0.116
Finland	Ukraine	0.0197	0.118
Sweden	Central African Republic	0.0725917	0.118386
Italy	Turkey	0.00877021	0.119389
England	Romania	0.0102054	0.119881
Switzerland	Belgium	0.0049	0.12
England	Austria	0.00290332	0.120444
Italy	Algeria	0.0186783	0.120849
Sweden	Chile	0.0331592	0.121048
Norway	Syria	0.039	0.123
Denmark	Nigeria	0.248	0.123
Switzerland	Denmark	0.00571	0.123
Denmark	Switzerland	0.00571	0.123
Sweden	Syria	0.0377011	0.12383
Switzerland	Republic of Ireland	0.00534	0.124
England	Portugal	0.00611934	0.124718
Sweden	Scotland	0.00406649	0.124888
Sweden	Afghanistan	0.0428859	0.126375
Denmark	Greece	0.0154	0.127
England	Iran	0.0226391	0.127244
Norway	United Kingdom	0.00454	0.128
Finland	Lithuania	0.0195	0.128
Norway	Denmark	0.00469	0.128
Denmark	Norway	0.00469	0.128
Denmark	Ghana	0.269	0.129
Norway	Sudan	0.065	0.133
Denmark	Caribbean	0.183	0.134
Finland	Croatia	0.0222	0.134
Norway	Somalia	0.106	0.134
Spain	Iran	0.0205653	0.134071
Sweden	Sierra Leone	0.207882	0.136086
Norway	Scotland	0.00418	0.137
Switzerland	Ukraine	0.0114	0.137
Sweden	Barbados	0.176602	0.138308
Italy	Greece	0.0033868	0.139468
Finland	Japan	0.172	0.142
Norway	Angola	0.124	0.144
Sweden	Finland	0.0111269	0.144795
Finland	Sweden	0.0111	0.145
Finland	Thailand	0.117	0.145
Finland	Kuwait	0.0238	0.145
Denmark	Ethiopia	0.058	0.147
Spain	Ethiopia	0.0471202	0.148139
Sweden	Sudan	0.058974	0.148405
Switzerland	USA	0.00231	0.15
Sweden	Somalia	0.0939438	0.154834
Italy	Latvia	0.0219946	0.155277
Finland	Slovakia	0.02	0.156
Sweden	Spain	0.00912788	0.156575
Spain	Sweden	0.00912788	0.156575
Norway	Spain	0.0097	0.157
Spain	Norway	0.00970197	0.157204
Spain	Eritrea	0.0558471	0.157235
Italy	Russia	0.0116396	0.15783
Denmark	Eritrea	0.0669	0.158
England	Ethiopia	0.0501323	0.159176
England	Netherlands	0.00107067	0.159811
Norway	Malawi	0.0277	0.162
Norway	Lebanon	0.0194	0.162
Sweden	Angola	0.112844	0.162542
Spain	Nigeria	0.192817	0.163595
Spain	Portugal	0.00223247	0.163796
Denmark	Romania	0.00933	0.164
Sweden	Lebanon	0.0182981	0.164054
Sweden	Belgium	0.00427216	0.165835
Spain	Caribbean	0.148564	0.166574
Finland	Gambia	0.187	0.167
Switzerland	Channel Islands	0.00431	0.167
England	Eritrea	0.0594257	0.168173
Finland	Fiji	0.0437	0.169
Sweden	Malawi	0.0257851	0.172069
Italy	Iran	0.010027	0.172183
Spain	Ghana	0.205566	0.172435
Finland	Antigua and Barbuda	0.143	0.173
Switzerland	Hungary	0.00493	0.173
Finland	Cameroon	0.15	0.173
Sweden	Argentina	0.00582191	0.173957
Switzerland	France	0.00187	0.175
Sweden	Canada	0.0026928	0.175194
Finland	China	0.154	0.176
Norway	Belgium	0.00434	0.18
Norway	Congo	0.171	0.181
Norway	Argentina	0.00596	0.184
Italy	Canada	0.00554907	0.184499
Finland	Ivory Coast	0.193	0.186
Denmark	Seychelles	0.0572	0.192
Norway	Bangladesh	0.0579	0.194
England	Malta	0.00228404	0.194459
Sweden	Channel Islands	0.00385013	0.195592
Norway	Canada	0.00263	0.196
Denmark	Pakistan	0.035	0.197
England	USA	0.00072063	0.197904
Finland	Vietnam	0.132	0.199
Switzerland	Ghana	0.211	0.199
England	Seychelles	0.0524065	0.199145
Italy	Eritrea	0.0414475	0.199304
Italy	Ethiopia	0.0329924	0.200178
England	South Africa	0.00208722	0.202174
Denmark	Sierra Leone	0.156	0.204
Switzerland	Lithuania	0.0114	0.204
Italy	Libya	0.00531073	0.205012
Norway	Channel Islands	0.00379	0.206
Italy	Gibraltar	0.00461166	0.209693
Switzerland	Argentina	0.00268	0.21
Finland	Norway	0.00881	0.21
Norway	Finland	0.00881	0.21
Norway	Colombia	0.026	0.21
Sweden	Bangladesh	0.0523309	0.21062
Norway	Mozambique	0.0322	0.211
Sweden	Northern Ireland	0.00251904	0.211471
Switzerland	Croatia	0.00563	0.213
Sweden	Congo	0.145843	0.213237
Denmark	Uganda	0.033	0.215
Switzerland	Nigeria	0.177	0.215
Denmark	Central African Republic	0.0427	0.215
England	Central African Republic	0.0402379	0.21506
England	Cyprus	0.00463334	0.215479
Sweden	Mozambique	0.0308725	0.216695
Spain	Seychelles	0.0472775	0.217426
Italy	Northern Ireland	0.00612368	0.21854
Norway	Northern Ireland	0.0025	0.22
Norway	Mauritius	0.0485	0.22
Sweden	Colombia	0.0239692	0.223382
Denmark	Barbados	0.124	0.224
Sweden	Palestine	0.0104395	0.227163
Finland	Indonesia	0.0507	0.229
Norway	Palestine	0.0107	0.229
England	Serbia/Montenegro	0.00505798	0.230453
Spain	Romania	0.00475617	0.2359
Denmark	Portugal	0.00533	0.237
Denmark	The Guianas	0.0574	0.237
Sweden	Mauritius	0.0442438	0.237411
Spain	Morocco	0.0138672	0.239407
Denmark	Angola	0.0787	0.24
Norway	Gambia	0.136	0.241
England	Morocco	0.0194074	0.241712
Spain	Sierra Leone	0.123984	0.244851
Norway	Malaysia	0.0416	0.245
Switzerland	Slovakia	0.00504	0.246
Denmark	Austria	0.00167	0.249
Spain	Central African Republic	0.0340544	0.249188
England	Pakistan	0.0243445	0.250982
Spain	Switzerland	0.00236041	0.251696
Switzerland	Spain	0.00236	0.252
England	Czech Republic	0.00219727	0.25202
England	Syria	0.014202	0.257535
Sweden	Gambia	0.124886	0.257793
Norway	Ivory Coast	0.143	0.258
England	Uganda	0.0247463	0.258716
Switzerland	Algeria	0.0129	0.259
Switzerland	Eritrea	0.0376	0.26
Sweden	Malaysia	0.038482	0.260006
Spain	Angola	0.0665456	0.26046
England	Angola	0.0685369	0.260697
England	Bahrain	0.00259337	0.260773
Denmark	Morocco	0.0201	0.263
Norway	Mexico	0.0242	0.266
Denmark	Somalia	0.0578	0.266
Norway	Antigua and Barbuda	0.0924	0.268
Spain	Barbados	0.0975231	0.268232
Switzerland	Sierra Leone	0.124	0.269
Sweden	Venezuela	0.00683807	0.269151
England	France	0.00079321	0.269944
Italy	Caribbean	0.0944928	0.270129
Norway	Yemen	0.00823	0.271
Italy	United Kingdom	0.00387147	0.2713
Sweden	Ivory Coast	0.133547	0.271889
Switzerland	Iraq	0.00962	0.272
Switzerland	Ethiopia	0.0288	0.272
Norway	Venezuela	0.00671	0.272
Italy	Scotland	0.00457695	0.272658
Denmark	Serbia/Montenegro	0.00414	0.273
Sweden	Yemen	0.00799772	0.273703
Norway	Cameroon	0.0975	0.274
Spain	Pakistan	0.0253245	0.27454
Italy	Ukraine	0.00587001	0.274661
Italy	Nigeria	0.116133	0.27595
Sweden	Mexico	0.0228094	0.276382
England	Poland	0.00277276	0.279308
Sweden	Antigua and Barbuda	0.0868959	0.279857
Spain	Uganda	0.0237599	0.280151
England	Italy	0.00376692	0.280604
Italy	England	0.00376692	0.280604
Switzerland	Bulgaria	0.00277	0.281
Finland	Philippines	0.115	0.281
Spain	Poland	0.00538572	0.281304
Italy	Germany	0.00347366	0.281343
Italy	Seychelles	0.0342387	0.281475
Spain	Bosnia and Herzegovina	0.00429747	0.282555
Spain	Netherlands	0.00309921	0.283428
Denmark	Syria	0.0138	0.284
Spain	The Guianas	0.0438831	0.285402
Italy	Ghana	0.122838	0.285523
Denmark	Zimbabwe	0.0215	0.286
Spain	Somalia	0.0460715	0.286897
Denmark	Sri Lanka	0.037	0.287
Sweden	Cameroon	0.0896661	0.290278
Sweden	Hungary	0.00273612	0.291836
England	Somalia	0.047472	0.293243
Switzerland	Caribbean	0.0991	0.294
England	The Guianas	0.0404522	0.299854
Italy	Wales	0.00371484	0.301623
Italy	New Zealand	0.00360501	0.301943
Spain	Latvia	0.00840564	0.302622
England	Sudan	0.0263385	0.302938
Denmark	Bahrain	0.00175	0.303
Denmark	Sudan	0.029	0.303
Spain	Syria	0.00777602	0.303047
England	Zambia	0.00882972	0.304043
England	Zimbabwe	0.0175426	0.306853
Denmark	Congo	0.102	0.308
Norway	Hungary	0.00253	0.308
England	Afghanistan	0.0168058	0.311221
England	Chile	0.0111339	0.312297
Norway	Myanmar (Burma)	0.0229	0.313
Denmark	Netherlands	0.000337	0.313
England	Tanzania	0.0125234	0.3142
England	Sierra Leone	0.09034	0.314656
Norway	Japan	0.102	0.315
Switzerland	Kuwait	0.000987	0.315
Denmark	Tanzania	0.0135	0.317
Italy	Hungary	0.00167111	0.317701
Italy	Central African Republic	0.022715	0.320499
Norway	Hong Kong	0.0616	0.321
Denmark	Afghanistan	0.017	0.321
Italy	Angola	0.0507946	0.321056
Denmark	Cyprus	0.00357	0.323
Norway	Thailand	0.0622	0.324
Finland	Latvia	0.00475	0.326
Sweden	Myanmar (Burma)	0.0213088	0.32655
Switzerland	Seychelles	0.029	0.327
Spain	Sudan	0.0213893	0.327401
England	Barbados	0.0732602	0.32835
Italy	Sierra Leone	0.0863895	0.328569
Sweden	Bulgaria	0.00321323	0.328813
Denmark	Poland	0.00196	0.329
Sweden	Japan	0.0899938	0.331939
Finland	Bosnia and Herzegovina	0.00577	0.332
Denmark	Czech Republic	0.000998	0.334
Switzerland	Barbados	0.0835	0.334
England	Caribbean	0.0648441	0.33407
Denmark	Gambia	0.0916	0.335
England	Sri Lanka	0.0265504	0.335122
Sweden	Hong Kong	0.0564308	0.337304
Denmark	Chile	0.0107	0.338
Sweden	Thailand	0.0566987	0.338879
England	Nigeria	0.0814555	0.339317
Italy	Belgium	0.00190861	0.339623
Norway	Bulgaria	0.00306	0.34
Denmark	Zambia	0.00829	0.341
Denmark	Latvia	0.00321	0.342
Denmark	Ivory Coast	0.101	0.342
Italy	Australia	0.00264257	0.343895
England	Ghana	0.0876217	0.345183
Italy	Croatia	0.00124707	0.345625
Spain	Congo	0.0820555	0.346129
Switzerland	Angola	0.049	0.347
Denmark	India	0.0159	0.348
Denmark	Kenya	0.0144	0.35
England	Gambia	0.0810693	0.353325
England	Latvia	0.00332642	0.353874
England	Ivory Coast	0.0912014	0.356637
Spain	Gambia	0.0791346	0.357276
England	Northern Ireland	0.000199653	0.357978
Norway	Peru	0.016	0.358
Spain	Zimbabwe	0.014555	0.358953
Spain	Sri Lanka	0.026971	0.359391
Italy	Barbados	0.0657456	0.360949
Spain	Ivory Coast	0.0888675	0.361012
England	Kenya	0.0124421	0.36387
Norway	Vietnam	0.0782	0.364
Italy	Somalia	0.0311641	0.366189
Italy	Lithuania	0.00657333	0.366496
Sweden	Peru	0.0153107	0.367766
England	India	0.0132101	0.371715
Italy	Morocco	0.00611106	0.371993
Finland	Ecuador	0.0289	0.372
England	Congo	0.0709808	0.372281
Switzerland	Turkey	0.00354	0.373
Italy	Syria	0.000770469	0.375002
Sweden	Vietnam	0.0715405	0.376297
Denmark	Malta	0.000996	0.378
Norway	China	0.0812	0.382
Spain	Russia	0.00306002	0.382304
Spain	Cyprus	0.00102154	0.382846
Denmark	Antigua and Barbuda	0.0559	0.384
Spain	Serbia/Montenegro	0.00037771	0.388084
England	Antigua and Barbuda	0.0522866	0.388891
Switzerland	Central African Republic	0.0165	0.39
Denmark	Italy	0.00268	0.394
Italy	Slovakia	1.00664e-05	0.395223
Sweden	China	0.0729061	0.397372
Italy	The Guianas	0.02675	0.397739
England	Brazil	0.00259323	0.397798
Italy	Denmark	0.00268402	0.399565
Denmark	Cameroon	0.0574	0.402
Switzerland	South Africa	0.000374	0.405
Italy	Ivory Coast	0.0731267	0.40546
Italy	Pakistan	0.0126844	0.407015
Italy	Republic of Ireland	0.00289859	0.40726
Spain	Italy	0.00059303	0.408063
Italy	Spain	0.00059303	0.408063
Italy	Gambia	0.0631264	0.408683
Italy	Argentina	0.000256767	0.409172
Denmark	South Africa	0.000778	0.41
Spain	Afghanistan	0.0113486	0.410047
Italy	Channel Islands	0.0013215	0.410691
England	Mozambique	0.00965936	0.412145
England	Cameroon	0.0517326	0.412188
Spain	Antigua and Barbuda	0.0463565	0.412839
England	Malawi	0.0068489	0.417804
Italy	Uganda	0.0120489	0.419021
Switzerland	Ivory Coast	0.0729	0.422
Switzerland	Iran	0.00458	0.422
Denmark	Bangladesh	0.0221	0.423
Spain	Tanzania	0.00834591	0.423117
England	Lebanon	0.00262948	0.424506
Italy	Congo	0.0581701	0.425573
Switzerland	Congo	0.0666	0.426
Spain	Chile	0.00597806	0.427356
Denmark	Mozambique	0.00898	0.428
Switzerland	Gambia	0.0625	0.429
Switzerland	Libya	0.0004	0.432
Spain	Cameroon	0.0472038	0.433515
Switzerland	Somalia	0.0274	0.434
England	Singapore	0.00364136	0.436497
England	Bangladesh	0.019543	0.436726
Italy	Sudan	0.0117047	0.440821
Finland	Nepal	0.0426	0.445
Norway	Fiji	0.00801	0.445
Sweden	Fiji	0.00834123	0.44632
Spain	Zambia	0.0043826	0.447531
Denmark	Malawi	0.00588	0.448
Italy	France	0.000492918	0.44836
Spain	Kenya	0.00898793	0.454582
Spain	India	0.0101662	0.454658
Switzerland	The Guianas	0.0228	0.456
Spain	Northern Ireland	0.00106435	0.457034
Switzerland	Egypt	0.00031	0.458
Italy	USA	0.000802239	0.464602
Denmark	Lebanon	0.00161	0.47
Denmark	Russia	1.9e-05	0.472
Spain	Canada	0.000413923	0.478332
Italy	Antigua and Barbuda	0.033764	0.479793
Denmark	Mauritius	0.0157	0.482
England	Russia	0.000496123	0.483551
Switzerland	Yemen	0.000126	0.485
Italy	Sri Lanka	0.014037	0.489853
Denmark	Brazil	0.00131	0.493
England	Mauritius	0.0142704	0.49531
Denmark	Singapore	0.00239	0.496
Spain	Bangladesh	0.0152811	0.502051
Denmark	Japan	0.0499	0.503
Spain	Mozambique	0.00397255	0.503058
Italy	Cameroon	0.033868	0.505369
Norway	Philippines	0.0527	0.515
England	Japan	0.0375261	0.522553
England	Colombia	0.00559301	0.527878
Sweden	Philippines	0.0478487	0.528573
Denmark	Thailand	0.0275	0.529
Switzerland	Antigua and Barbuda	0.0279	0.53
Norway	Indonesia	0.0128	0.53
England	Thailand	0.0254473	0.531201
Denmark	Vietnam	0.0405	0.534
England	Vietnam	0.0368086	0.535545
Italy	Afghanistan	0.00436018	0.536785
Sweden	Indonesia	0.0125619	0.537123
Switzerland	Pakistan	0.00626	0.544
Switzerland	Uganda	0.00624	0.545
Italy	Zimbabwe	0.00606405	0.547531
England	Mexico	0.00519384	0.548126
Denmark	Colombia	0.00459	0.552
Spain	Japan	0.0380369	0.552176
Denmark	Malaysia	0.0115	0.554
Switzerland	Cameroon	0.0289	0.555
Spain	Malawi	0.00230567	0.55518
Spain	Scotland	0.000383326	0.556149
England	Malaysia	0.0108903	0.559036
Spain	Mauritius	0.0100999	0.563915
Denmark	Mexico	0.00404	0.566
Denmark	Hong Kong	0.0223	0.571
Switzerland	Sudan	0.00605	0.571
Switzerland	Morocco	0.00105	0.574
Denmark	China	0.0349	0.578
Spain	Vietnam	0.0317131	0.5803
Spain	Thailand	0.0202002	0.584394
England	Hong Kong	0.018246	0.587627
Switzerland	Sri Lanka	0.00798	0.595
England	China	0.0267942	0.599168
Spain	England	1.10763e-05	0.611178
England	Spain	1.10763e-05	0.611178
Italy	Tanzania	0.00245099	0.61491
England	Myanmar (Burma)	0.00447828	0.620667
Italy	Chile	0.000606235	0.625374
Spain	China	0.0254066	0.629807
Italy	Bangladesh	0.006929	0.63089
Denmark	Myanmar (Burma)	0.00336	0.632
England	Scotland	3.60097e-05	0.632472
Spain	Hong Kong	0.0152464	0.633573
Spain	Malaysia	0.00680631	0.639973
Italy	India	0.00334504	0.643051
Italy	Japan	0.0230575	0.644137
Italy	Kenya	0.00273288	0.649761
Italy	Vietnam	0.0202786	0.659013
Spain	Colombia	0.00165363	0.662523
Spain	Mexico	0.000664954	0.671332
Spain	Singapore	0.000340335	0.678
Italy	Thailand	0.0108617	0.681449
England	Peru	0.00131021	0.681775
Switzerland	Japan	0.0184	0.687
Italy	Zambia	0.000242565	0.69715
Denmark	Philippines	0.0184	0.699
Switzerland	Zimbabwe	0.00123	0.707
Switzerland	Vietnam	0.0144	0.708
Sweden	Ecuador	9.91924e-05	0.708913
Italy	Mauritius	0.00348734	0.712968
England	Philippines	0.0163415	0.714519
Italy	China	0.0134652	0.723841
Spain	Myanmar (Burma)	0.000488819	0.731078
Norway	Nepal	0.00759	0.732
Switzerland	Bangladesh	0.00194	0.735
England	Republic of Ireland	9.06619e-06	0.744254
Sweden	Nepal	0.00732353	0.744469
Spain	Philippines	0.0122136	0.749258
Switzerland	Thailand	0.00519	0.751
Italy	Hong Kong	0.00653329	0.75232
Switzerland	China	0.00789	0.776
Italy	Malaysia	0.00161956	0.800127
Switzerland	Nepal	0.00186	0.821
Italy	Philippines	0.00481329	0.83339
Switzerland	Hong Kong	0.00161	0.834
Switzerland	Philippines	0.000465	0.889
Norway	Kuwait	0	1
Norway	Bosnia and Herzegovina	0	1
Norway	Croatia	0	1
Norway	Gibraltar	0	1
Norway	Latvia	0	1
Norway	Lithuania	0	1
Norway	Netherlands	0	1
Norway	Poland	0	1
Norway	Russia	0	1
Norway	Slovakia	0	1
Norway	Sweden	0	1
Norway	Ukraine	0	1
Norway	Ecuador	0	1
Switzerland	Kenya	0	1
Switzerland	Malawi	0	1
Switzerland	Mauritius	0	1
Switzerland	Mozambique	0	1
Switzerland	Tanzania	0	1
Switzerland	Zambia	0	1
Switzerland	Afghanistan	0	1
Switzerland	Bahrain	0	1
Switzerland	Myanmar (Burma)	0	1
Switzerland	India	0	1
Switzerland	Indonesia	0	1
Switzerland	Lebanon	0	1
Switzerland	Malaysia	0	1
Switzerland	Palestine	0	1
Switzerland	Singapore	0	1
Switzerland	Syria	0	1
Switzerland	Austria	0	1
Switzerland	Cyprus	0	1
Switzerland	Czech Republic	0	1
Switzerland	Greece	0	1
Switzerland	Italy	0	1
Switzerland	Malta	0	1
Switzerland	Portugal	0	1
Switzerland	Romania	0	1
Switzerland	Serbia/Montenegro	0	1
Switzerland	Mexico	0	1
Switzerland	Fiji	0	1
Switzerland	Brazil	0	1
Switzerland	Chile	0	1
Switzerland	Colombia	0	1
Switzerland	Ecuador	0	1
Switzerland	Peru	0	1
Switzerland	Venezuela	0	1
Denmark	England	0	1
Denmark	Wales	0	1
Denmark	Scotland	0	1
Denmark	Northern Ireland	0	1
Denmark	Republic of Ireland	0	1
Denmark	Indonesia	0	1
Denmark	Kuwait	0	1
Denmark	Nepal	0	1
Denmark	Palestine	0	1
Denmark	Yemen	0	1
Denmark	Belgium	0	1
Denmark	Bosnia and Herzegovina	0	1
Denmark	Bulgaria	0	1
Denmark	Croatia	0	1
Denmark	France	0	1
Denmark	Germany	0	1
Denmark	Gibraltar	0	1
Denmark	Hungary	0	1
Denmark	Lithuania	0	1
Denmark	Slovakia	0	1
Denmark	Spain	0	1
Denmark	Ukraine	0	1
Denmark	United Kingdom	0	1
Denmark	Channel Islands	0	1
Denmark	Canada	0	1
Denmark	USA	0	1
Denmark	Australia	0	1
Denmark	Fiji	0	1
Denmark	New Zealand	0	1
Denmark	Argentina	0	1
Denmark	Ecuador	0	1
Denmark	Peru	0	1
Denmark	Venezuela	0	1
Sweden	Kuwait	0	1
Sweden	Bosnia and Herzegovina	0	1
Sweden	Croatia	0	1
Sweden	Gibraltar	0	1
Sweden	Latvia	0	1
Sweden	Lithuania	0	1
Sweden	Netherlands	0	1
Sweden	Norway	0	1
Sweden	Poland	0	1
Sweden	Russia	0	1
Sweden	Slovakia	0	1
Sweden	Ukraine	0	1
Spain	Wales	0	1
Spain	Republic of Ireland	0	1
Spain	South Africa	0	1
Spain	Bahrain	0	1
Spain	Indonesia	0	1
Spain	Kuwait	0	1
Spain	Lebanon	0	1
Spain	Nepal	0	1
Spain	Palestine	0	1
Spain	Yemen	0	1
Spain	Austria	0	1
Spain	Belgium	0	1
Spain	Bulgaria	0	1
Spain	Croatia	0	1
Spain	Czech Republic	0	1
Spain	Denmark	0	1
Spain	France	0	1
Spain	Germany	0	1
Spain	Gibraltar	0	1
Spain	Hungary	0	1
Spain	Lithuania	0	1
Spain	Malta	0	1
Spain	Slovakia	0	1
Spain	Ukraine	0	1
Spain	United Kingdom	0	1
Spain	Channel Islands	0	1
Spain	USA	0	1
Spain	Australia	0	1
Spain	Fiji	0	1
Spain	New Zealand	0	1
Spain	Argentina	0	1
Spain	Brazil	0	1
Spain	Ecuador	0	1
Spain	Peru	0	1
Spain	Venezuela	0	1
England	Wales	0	1
England	Indonesia	0	1
England	Kuwait	0	1
England	Nepal	0	1
England	Palestine	0	1
England	Yemen	0	1
England	Belgium	0	1
England	Bosnia and Herzegovina	0	1
England	Bulgaria	0	1
England	Croatia	0	1
England	Denmark	0	1
England	Germany	0	1
England	Gibraltar	0	1
England	Hungary	0	1
England	Lithuania	0	1
England	Slovakia	0	1
England	Ukraine	0	1
England	United Kingdom	0	1
England	Channel Islands	0	1
England	Canada	0	1
England	Australia	0	1
England	Fiji	0	1
England	New Zealand	0	1
England	Argentina	0	1
England	Ecuador	0	1
England	Venezuela	0	1
Italy	Malawi	0	1
Italy	Mozambique	0	1
Italy	South Africa	0	1
Italy	Bahrain	0	1
Italy	Myanmar (Burma)	0	1
Italy	Indonesia	0	1
Italy	Kuwait	0	1
Italy	Lebanon	0	1
Italy	Nepal	0	1
Italy	Palestine	0	1
Italy	Singapore	0	1
Italy	Yemen	0	1
Italy	Austria	0	1
Italy	Bulgaria	0	1
Italy	Cyprus	0	1
Italy	Czech Republic	0	1
Italy	Malta	0	1
Italy	Portugal	0	1
Italy	Romania	0	1
Italy	Serbia/Montenegro	0	1
Italy	Switzerland	0	1
Italy	Mexico	0	1
Italy	Fiji	0	1
Italy	Brazil	0	1
Italy	Colombia	0	1
Italy	Ecuador	0	1
Italy	Peru	0	1
Italy	Venezuela	0	1
A: Population indicates the country-of-origin reported in the UK Biobank data.
B: FST indicates the fixation index for rs10494217 calculated by comparing the two listed UKB populations.
C: Empirical p value indicates the p value from comparisons of FST relative to the empirical distribution using the 10,000 genome-wide SNPs with MAF closest to that of rs10494217 in METSIM.

## Sheet: Table S5
Table S5. Extended haplotype homozygosity (EHH) surrounding rs10494217 in unrelated Finns from METSIM (n=6,738).
SNP	Genetic position	Physical positionA	Derived allele EHHB	Ancestral allele EHHC
rs6675127:T:G	149.56	118295265	0.05	0.019
rs10802019:G:A	149.66	118297882	0.055	0.02
rs1938275:T:C	149.68	118298518	0.055	0.02
rs4025956:C:T	149.68	118298706	0.055	0.02
rs4025957:T:A	149.68	118298859	0.055	0.02
rs11576263:T:C	149.68	118299466	0.055	0.02
rs2490198:C:T	149.69	118301052	0.059	0.021
rs6428738:C:T	149.7	118303133	0.059	0.021
rs10923537:A:G	149.71	118304044	0.062	0.021
rs9428100:T:C	149.72	118306894	0.076	0.024
rs7513464:G:C	149.73	118307139	0.078	0.024
rs7513580:G:A	149.73	118307286	0.078	0.024
rs6428739:C:G	149.73	118307364	0.078	0.024
rs11578232:T:C	149.73	118308316	0.078	0.024
rs12123373:G:A	149.73	118308767	0.078	0.024
rs9428101:A:G	149.73	118309991	0.079	0.025
rs9428102:G:A	149.73	118310194	0.079	0.025
rs12731372:C:T	149.73	118310352	0.079	0.025
rs9428103:G:A	149.73	118311029	0.079	0.025
rs10923539:G:A	149.73	118311624	0.079	0.025
rs2490197:G:A	149.73	118312207	0.079	0.025
rs2490196:A:G	149.73	118312227	0.079	0.025
rs12750838:G:A	149.73	118312389	0.079	0.025
rs17038147:C:T	149.73	118312526	0.079	0.025
rs9428104:A:G	149.73	118312964	0.079	0.025
rs11577639:A:T	149.73	118313172	0.079	0.025
rs9428107:G:A	149.73	118315595	0.079	0.025
rs9428108:C:T	149.73	118315661	0.079	0.025
rs4399141:G:A	149.73	118315965	0.079	0.025
rs9428109:G:T	149.73	118316426	0.079	0.025
rs6673532:G:T	149.73	118316677	0.079	0.025
rs6665507:T:C	149.73	118316981	0.079	0.025
rs12039772:C:A	149.73	118317882	0.079	0.025
rs12030213:T:C	149.73	118318253	0.079	0.025
rs17038161:T:C	149.73	118318640	0.079	0.025
rs17038164:T:C	149.73	118320046	0.079	0.025
rs10494209:A:C	149.73	118320848	0.079	0.025
rs17038170:A:G	149.73	118321164	0.079	0.025
rs7536458:T:G	149.73	118321979	0.079	0.025
rs7534091:A:G	149.73	118321993	0.079	0.025
rs4375253:C:T	149.73	118322345	0.079	0.025
rs10923544:G:A	149.73	118323364	0.079	0.025
rs10802020:A:T	149.73	118323454	0.079	0.025
rs12135637:C:T	149.73	118323644	0.079	0.025
rs17038177:A:G	149.73	118324581	0.079	0.025
rs6671887:A:G	149.73	118324760	0.079	0.025
rs6671992:A:G	149.73	118324842	0.079	0.025
rs4129591:T:C	149.73	118325355	0.079	0.025
rs10802022:A:C	149.73	118325484	0.079	0.025
rs17038182:G:C	149.73	118325782	0.079	0.025
rs6666507:C:T	149.73	118326873	0.079	0.025
rs6690477:G:A	149.73	118327310	0.079	0.025
rs6683069:A:C	149.73	118328445	0.079	0.025
rs17038186:A:C	149.73	118329275	0.079	0.025
rs12134313:G:A	149.73	118329586	0.079	0.025
rs12743674:G:A	149.74	118330723	0.079	0.025
rs12730090:A:G	149.74	118330885	0.079	0.025
rs17185617:A:C	149.74	118331598	0.079	0.025
rs17038191:G:A	149.74	118332386	0.087	0.025
rs4659078:G:A	149.74	118334515	0.087	0.025
rs10802023:T:C	149.74	118336033	0.087	0.025
rs10923546:A:G	149.74	118336871	0.087	0.025
rs6428740:C:T	149.75	118338204	0.087	0.025
rs12083887:A:G	149.75	118339066	0.087	0.025
rs6689939:C:T	149.75	118339334	0.087	0.025
rs10923548:T:C	149.75	118339927	0.087	0.025
rs10802024:A:T	149.75	118340299	0.087	0.025
rs17038200:G:T	149.75	118340849	0.087	0.025
rs12735613:G:A	149.75	118341350	0.087	0.025
rs4659079:C:G	149.75	118341586	0.087	0.025
rs2474946:T:C	149.75	118341889	0.087	0.025
rs2474945:A:C	149.75	118342291	0.087	0.025
rs10923550:C:T	149.75	118344095	0.087	0.025
rs17460214:G:C	149.75	118344814	0.087	0.025
rs2474943:T:C	149.75	118346044	0.09	0.025
rs12746543:C:G	149.75	118346282	0.09	0.025
rs2474942:G:A	149.75	118346998	0.09	0.025
rs6428742:C:T	149.75	118347009	0.09	0.025
rs7535961:C:T	149.75	118347192	0.09	0.025
rs12097390:C:T	149.75	118348462	0.09	0.025
rs1988655:C:A	149.75	118349311	0.094	0.025
rs2493800:G:C	149.75	118355905	0.094	0.025
rs2474937:A:G	149.75	118360355	0.094	0.025
rs10923556:C:T	149.75	118360573	0.094	0.025
rs1885012:T:C	149.75	118364098	0.094	0.025
rs2493806:G:T	149.75	118365008	0.094	0.025
rs2493807:T:C	149.75	118365030	0.094	0.025
rs2493808:T:A	149.75	118365451	0.094	0.025
rs2493809:C:G	149.75	118365720	0.094	0.025
rs12568109:A:C	149.75	118365735	0.094	0.025
rs17038218:G:T	149.75	118365750	0.094	0.025
rs2493810:T:C	149.75	118366406	0.094	0.025
rs2245559:G:A	149.75	118366660	0.094	0.025
rs17038220:T:C	149.75	118366714	0.094	0.025
rs7537930:T:A	149.75	118368009	0.094	0.025
rs2246148:T:C	149.75	118371897	0.094	0.025
rs2493816:A:T	149.75	118373965	0.094	0.025
rs1885011:T:C	149.75	118380128	0.094	0.025
rs2474931:T:G	149.75	118381097	0.094	0.025
rs6428744:T:C	149.75	118382820	0.094	0.025
rs4642877:C:T	149.75	118383032	0.094	0.025
rs2359839:T:C	149.75	118383244	0.094	0.025
rs12066516:T:C	149.75	118385812	0.094	0.025
rs17038260:G:A	149.76	118386961	0.094	0.025
rs2884802:A:G	149.76	118388642	0.094	0.025
rs10489732:C:T	149.76	118393698	0.094	0.026
rs2145419:C:T	149.76	118395899	0.128	0.026
rs12135821:G:A	149.76	118400826	0.128	0.026
rs6691575:C:T	149.76	118409550	0.128	0.026
rs10923569:C:T	149.76	118409997	0.128	0.026
rs17038273:T:G	149.76	118410481	0.128	0.026
rs6690539:C:T	149.76	118414519	0.129	0.026
rs2359842:A:C	149.76	118417855	0.129	0.026
rs11588394:A:G	149.76	118419681	0.132	0.026
rs2145418:C:A	149.76	118422631	0.132	0.026
rs12093200:G:A	149.76	118423444	0.132	0.026
rs6658879:C:A	149.76	118425339	0.132	0.026
rs6666020:C:G	149.76	118427430	0.132	0.026
rs17038298:G:A	149.77	118428827	0.132	0.026
rs1229137:T:C	149.77	118431119	0.133	0.026
rs6428750:C:A	149.77	118431309	0.133	0.026
rs1146349:A:G	149.77	118432586	0.135	0.026
rs1146347:A:G	149.77	118437215	0.135	0.027
rs1146344:C:T	149.77	118439042	0.135	0.027
rs1146343:T:G	149.77	118440176	0.136	0.028
rs1146342:T:C	149.78	118440554	0.136	0.028
rs1146340:T:A	149.8	118442812	0.136	0.028
rs10489731:C:A	149.8	118443564	0.138	0.031
rs1146338:T:C	149.81	118444828	0.228	0.031
rs1146337:A:G	149.81	118445142	0.228	0.031
rs1146336:T:C	149.81	118445265	0.228	0.031
rs1213993:C:G	149.81	118446542	0.228	0.031
rs1213994:A:G	149.81	118446899	0.228	0.031
rs1408591:A:G	149.81	118447986	0.228	0.031
rs1408592:G:A	149.81	118448017	0.228	0.033
rs1229134:C:G	149.81	118450282	0.229	0.033
rs1229133:C:T	149.82	118451764	0.229	0.033
rs1575619:T:C	149.82	118458544	0.233	0.042
rs1146335:C:T	149.82	118460176	0.233	0.042
rs1419056:A:C	149.82	118460273	0.233	0.042
rs1146334:T:C	149.84	118461747	0.233	0.042
rs1146333:C:A	149.84	118462860	0.233	0.042
rs1146332:A:T	149.84	118462938	0.233	0.042
rs1146331:G:A	149.84	118462957	0.233	0.043
rs1146329:T:C	149.84	118464276	0.233	0.043
rs1213982:A:T	149.84	118464999	0.233	0.043
rs1213983:C:T	149.84	118465086	0.233	0.043
rs1146324:T:C	149.84	118470780	0.234	0.046
rs1146320:A:C	149.84	118473617	0.234	0.046
rs1146316:C:G	149.86	118477806	0.24	0.046
rs1229119:C:T	149.87	118481017	0.242	0.047
rs1146315:C:G	149.88	118481780	0.242	0.047
rs1146314:T:C	149.88	118483127	0.242	0.047
rs1146313:C:T	149.88	118483467	0.242	0.047
rs1146311:T:G	149.88	118484892	0.242	0.047
rs12043984:G:T	149.88	118486129	0.242	0.047
rs17038321:C:A	149.88	118486460	0.242	0.047
rs1324727:A:G	149.88	118487335	0.242	0.047
rs4659087:T:C	149.88	118487464	0.242	0.047
rs12089314:T:C	149.88	118487883	0.242	0.047
rs10923574:A:C	149.88	118488075	0.242	0.047
rs1146308:T:C	149.88	118489101	0.242	0.047
rs12408596:T:C	149.88	118491911	0.242	0.047
rs12408643:T:C	149.88	118492354	0.242	0.047
rs12091832:T:C	149.88	118494967	0.242	0.047
rs12065057:C:T	149.88	118494988	0.242	0.047
rs11589085:A:G	149.88	118496469	0.242	0.047
rs1592308:A:G	149.88	118499363	0.242	0.047
rs12145150:A:C	149.88	118499620	0.242	0.047
rs1324729:A:G	149.88	118499986	0.242	0.047
rs10923576:T:A	149.88	118500269	0.242	0.047
rs12402421:G:T	149.88	118500702	0.242	0.047
rs10754378:C:A	149.88	118501291	0.242	0.047
rs1324730:G:A	149.88	118501579	0.242	0.047
rs10494210:C:T	149.88	118503309	0.242	0.047
rs17038353:T:C	149.88	118503884	0.242	0.047
rs10923578:G:A	149.88	118504538	0.242	0.047
rs1213989:G:T	149.88	118505558	0.242	0.047
rs7553115:G:C	149.88	118506040	0.242	0.047
rs1951938:C:T	149.88	118507115	0.242	0.047
rs12353991:T:C	149.88	118508693	0.242	0.047
rs17257862:T:G	149.88	118509158	0.242	0.047
rs7547164:C:T	149.88	118510964	0.242	0.047
rs1213980:G:A	149.89	118523535	0.242	0.047
rs10923585:T:C	149.89	118523696	0.242	0.047
rs4659090:C:T	149.89	118525749	0.242	0.047
rs4658982:C:T	149.89	118525974	0.242	0.047
rs4659091:G:T	149.89	118526016	0.242	0.047
rs6660988:C:T	149.89	118526054	0.242	0.047
rs6684700:G:T	149.89	118526165	0.242	0.047
rs1830853:T:C	149.89	118526487	0.242	0.047
rs1146305:T:A	149.89	118526656	0.242	0.047
rs10923586:T:C	149.89	118526719	0.242	0.047
rs10923587:G:C	149.9	118526771	0.242	0.047
rs1146304:G:A	149.9	118526874	0.242	0.047
rs10458414:C:G	149.9	118527257	0.242	0.047
rs10458415:G:C	149.9	118527401	0.242	0.047
rs10923588:T:C	149.9	118527423	0.242	0.047
rs10802032:A:G	149.9	118527786	0.242	0.047
rs1213992:A:T	149.9	118528542	0.242	0.047
rs1359384:G:A	149.9	118528729	0.242	0.047
rs17021936:A:G	149.9	118528798	0.242	0.047
rs10458408:A:G	149.9	118529190	0.242	0.047
rs2154004:C:A	149.9	118530225	0.242	0.047
rs2154005:C:T	149.9	118530242	0.242	0.047
rs7529449:C:A	149.9	118530479	0.242	0.047
rs10923589:T:C	149.9	118531333	0.242	0.047
rs1213884:A:C	149.9	118531596	0.242	0.047
rs6681490:C:T	149.9	118531825	0.242	0.047
rs7535920:T:G	149.9	118533115	0.242	0.047
rs756116:G:A	149.9	118533396	0.242	0.047
rs756117:C:T	149.9	118533488	0.242	0.047
rs942582:G:A	149.9	118533974	0.242	0.047
rs942583:C:T	149.9	118534275	0.242	0.047
rs942584:C:A	149.9	118534298	0.242	0.047
rs942585:T:G	149.9	118534445	0.242	0.047
rs7531722:C:T	149.9	118536494	0.242	0.047
rs1213997:C:T	149.9	118536499	0.242	0.047
rs6428751:A:G	149.9	118536943	0.242	0.047
rs1408586:C:T	149.9	118537029	0.242	0.047
rs12144108:C:A	149.9	118537623	0.242	0.047
rs17257958:G:A	149.9	118537880	0.243	0.048
rs12408297:G:A	149.9	118538322	0.243	0.048
rs2209364:C:T	149.9	118538796	0.243	0.048
rs1324720:G:T	149.9	118538836	0.243	0.048
rs2224910:G:C	149.9	118539092	0.243	0.048
rs1324721:G:C	149.9	118539344	0.243	0.048
rs17021956:C:G	149.9	118539641	0.243	0.048
rs17021961:C:T	149.9	118539903	0.243	0.048
rs6703646:A:T	149.9	118540222	0.243	0.048
rs12134541:A:C	149.9	118541868	0.243	0.048
rs1575617:G:A	149.9	118543126	0.243	0.048
rs10802037:G:T	149.9	118548873	0.243	0.048
rs11590971:T:C	149.9	118557264	0.243	0.048
rs11590559:A:G	149.9	118557358	0.243	0.048
rs4658985:T:C	149.9	118557558	0.243	0.048
rs12739293:C:T	149.9	118557926	0.243	0.048
rs4659103:C:T	149.9	118558160	0.243	0.048
rs17185776:T:C	149.9	118560216	0.243	0.048
rs1343300:G:T	149.9	118561708	0.248	0.048
rs1343301:G:A	149.9	118561750	0.248	0.048
rs10923614:C:G	149.9	118561834	0.248	0.048
rs1213905:G:A	149.9	118562278	0.248	0.048
rs1343302:G:T	149.9	118562384	0.248	0.048
rs1361841:T:C	149.9	118563797	0.248	0.048
rs2221528:A:G	149.9	118563935	0.248	0.048
rs17257972:G:A	149.9	118563989	0.248	0.048
rs10923615:A:C	149.91	118564313	0.248	0.048
rs12128952:C:G	149.91	118565003	0.25	0.048
rs6695410:T:C	149.91	118565249	0.251	0.048
rs1936068:T:C	149.91	118566035	0.251	0.048
rs1936069:T:A	149.91	118566969	0.251	0.048
rs12024845:A:G	149.91	118567136	0.251	0.048
rs7542883:C:T	149.91	118573255	0.251	0.048
rs10802043:T:C	149.91	118574544	0.251	0.048
rs10754383:C:A	149.91	118574851	0.251	0.048
rs10802044:G:C	149.91	118574966	0.251	0.048
rs1936062:A:T	149.91	118575109	0.251	0.048
rs2360024:A:G	149.91	118578811	0.251	0.048
rs10802045:A:T	149.91	118580201	0.251	0.048
rs1343298:T:C	149.91	118581188	0.251	0.048
rs1911166:T:C	149.91	118583708	0.251	0.048
rs2798445:T:C	149.91	118587191	0.251	0.048
rs1936065:C:T	149.91	118589779	0.251	0.048
rs4329498:T:C	149.91	118590986	0.251	0.048
rs1911177:G:A	149.91	118595528	0.251	0.048
rs4659105:A:G	149.91	118595604	0.251	0.048
rs4659106:G:T	149.91	118596767	0.251	0.048
rs12138163:G:A	149.91	118597074	0.251	0.048
rs1911178:A:G	149.91	118597439	0.251	0.048
rs4658990:G:A	149.91	118597765	0.251	0.048
rs1876249:G:A	149.91	118597972	0.251	0.048
rs10923626:T:C	149.91	118598579	0.251	0.048
rs10923627:A:C	149.91	118598712	0.251	0.048
rs4659107:G:C	149.91	118599173	0.251	0.048
rs1911167:T:C	149.91	118599586	0.251	0.048
rs9661460:G:T	149.91	118599759	0.251	0.048
rs4659108:T:C	149.91	118600082	0.251	0.048
rs4659109:C:A	149.91	118600256	0.251	0.049
rs12567490:T:C	149.91	118600288	0.251	0.049
rs4463652:A:G	149.91	118601150	0.251	0.049
rs10802047:A:T	149.91	118601809	0.251	0.049
rs12743314:T:C	149.91	118602086	0.251	0.049
rs9661038:G:T	149.91	118603462	0.251	0.049
rs7522476:G:A	149.91	118603928	0.251	0.05
rs12137431:T:C	149.91	118604261	0.251	0.05
rs2174658:G:A	149.91	118605339	0.251	0.05
rs2135564:G:A	149.91	118605616	0.251	0.05
rs2174659:T:A	149.91	118605626	0.251	0.05
rs12120076:C:G	149.91	118606316	0.251	0.05
rs10802049:C:T	149.91	118606805	0.251	0.05
rs12044282:T:C	149.91	118607185	0.251	0.05
rs4659111:G:T	149.91	118607561	0.251	0.05
rs7535075:G:A	149.91	118607732	0.251	0.05
rs7513680:C:T	149.91	118608345	0.251	0.05
rs6428763:G:A	149.91	118608934	0.251	0.05
rs10923629:A:G	149.91	118609827	0.251	0.05
rs10923630:A:G	149.91	118609994	0.251	0.05
rs2884876:G:A	149.91	118610891	0.251	0.05
rs10157240:G:T	149.91	118611330	0.251	0.05
rs4609412:T:C	149.91	118611502	0.251	0.05
rs2360029:T:A	149.91	118612755	0.251	0.05
rs1157847:G:T	149.91	118614059	0.251	0.05
rs1742854:G:T	149.92	118614588	0.251	0.05
rs1742856:A:G	149.92	118614867	0.251	0.05
rs1009458:C:T	149.92	118615286	0.251	0.051
rs6685605:T:G	149.92	118616867	0.251	0.051
rs7542082:T:C	149.92	118617643	0.251	0.051
rs1213857:G:A	149.92	118617960	0.252	0.052
rs1228985:G:A	149.92	118618785	0.252	0.055
rs7543320:A:G	149.92	118619161	0.252	0.055
rs1213858:T:A	149.92	118619487	0.252	0.055
rs2659213:A:G	149.92	118620574	0.252	0.055
rs1237215:G:T	149.92	118624067	0.252	0.055
rs2659211:T:G	149.92	118625086	0.252	0.055
rs2659212:A:G	149.92	118625106	0.252	0.055
rs1701970:C:T	149.92	118625827	0.253	0.055
rs10802051:C:T	149.92	118626741	0.253	0.055
rs10923634:T:C	149.92	118633389	0.253	0.055
rs1701968:A:G	149.92	118633652	0.253	0.055
rs1358861:G:C	149.92	118635374	0.253	0.055
rs1701984:G:A	149.92	118637301	0.253	0.055
rs1742839:C:T	149.92	118637665	0.253	0.055
rs2202581:G:A	149.92	118638049	0.253	0.055
rs10923636:C:T	149.92	118642457	0.253	0.056
rs6661473:T:G	149.92	118644772	0.253	0.056
rs2360627:C:T	149.92	118645706	0.253	0.056
rs10923640:G:A	149.92	118647155	0.253	0.056
rs1701985:A:G	149.92	118647458	0.253	0.056
rs6680133:G:A	149.92	118647532	0.253	0.056
rs1701986:A:G	149.92	118648773	0.253	0.056
rs1701987:A:G	149.92	118649008	0.253	0.056
rs1535362:A:G	149.92	118650333	0.253	0.056
rs10494211:C:G	149.92	118650508	0.253	0.056
rs2145789:G:A	149.92	118650619	0.253	0.056
rs1028610:G:T	149.92	118650694	0.253	0.056
rs1028611:G:A	149.92	118650696	0.253	0.056
rs714374:C:A	149.92	118650794	0.253	0.056
rs1701975:A:T	149.92	118651375	0.253	0.056
rs10737744:G:A	149.92	118654482	0.253	0.056
rs1701973:C:T	149.92	118656627	0.253	0.056
rs3863757:T:C	149.92	118656945	0.253	0.056
rs1742848:C:T	149.92	118657073	0.253	0.056
rs2712271:G:T	149.92	118657541	0.253	0.056
rs1213850:T:C	149.92	118659646	0.253	0.056
rs12143914:C:T	149.92	118660677	0.253	0.056
rs1213851:A:C	149.92	118660713	0.253	0.056
rs10923642:T:A	149.92	118660994	0.253	0.056
rs1237971:T:C	149.92	118661097	0.253	0.056
rs1213852:T:C	149.92	118661166	0.253	0.056
rs3851906:A:G	149.92	118661825	0.253	0.056
rs1146303:C:T	149.92	118661955	0.253	0.056
rs1213853:G:A	149.93	118662528	0.253	0.056
rs1213854:T:A	149.93	118662552	0.253	0.056
rs1213855:A:G	149.93	118662621	0.253	0.056
rs12035880:A:G	149.93	118664512	0.253	0.056
rs12406930:T:A	149.93	118665143	0.253	0.056
rs12036809:A:T	149.93	118665205	0.253	0.056
rs11808628:G:A	149.93	118667357	0.253	0.056
rs1701971:G:A	149.93	118667736	0.253	0.056
rs10923644:C:G	149.93	118669274	0.253	0.056
rs9428272:A:G	149.93	118670781	0.253	0.056
rs12744038:A:C	149.93	118673655	0.253	0.056
rs12041292:A:C	149.93	118675052	0.253	0.056
rs2755120:A:G	149.93	118675135	0.253	0.056
rs1321955:A:T	149.93	118675440	0.253	0.056
rs2712282:A:G	149.93	118676521	0.253	0.056
rs1951362:G:T	149.93	118676975	0.253	0.056
rs17185804:G:A	149.93	118677873	0.253	0.056
rs12048021:T:G	149.93	118681157	0.253	0.056
rs7536520:A:C	149.93	118681645	0.253	0.056
rs10802056:G:T	149.93	118683516	0.253	0.056
rs10158862:T:C	149.93	118684261	0.253	0.056
rs506189:A:G	149.93	118686578	0.253	0.056
rs2755117:A:T	149.93	118686634	0.253	0.056
rs2764506:T:C	149.93	118691396	0.253	0.056
rs2755116:G:A	149.93	118691917	0.253	0.056
rs2755115:G:A	149.93	118692305	0.253	0.056
rs2755114:G:A	149.93	118693553	0.253	0.056
rs9428155:G:A	149.94	118703464	0.253	0.056
rs9428156:T:C	149.94	118703767	0.253	0.056
rs9428157:T:C	149.94	118703784	0.253	0.056
rs2764486:G:C	149.94	118709260	0.253	0.056
rs10158804:A:G	149.94	118709596	0.253	0.056
rs2755104:C:G	149.94	118709815	0.253	0.056
rs488423:A:G	149.94	118709892	0.256	0.056
rs10923649:A:G	149.94	118710192	0.256	0.056
rs2712295:G:T	149.94	118710430	0.256	0.056
rs7533117:A:T	149.94	118710552	0.256	0.056
rs2755140:C:A	149.94	118710803	0.256	0.056
rs7521782:C:T	149.94	118710848	0.256	0.056
rs2755139:G:T	149.94	118710987	0.256	0.056
rs2712296:C:T	149.94	118711504	0.256	0.056
rs3903912:A:G	149.94	118711668	0.256	0.056
rs2755130:C:A	149.94	118711918	0.256	0.056
rs2984116:A:T	149.94	118712390	0.256	0.056
rs2953032:C:A	149.94	118712422	0.256	0.056
rs2953033:C:A	149.94	118712557	0.256	0.056
rs10923650:T:A	149.94	118712795	0.256	0.056
rs2712298:G:C	149.94	118713571	0.256	0.056
rs2755124:G:A	149.94	118713896	0.256	0.056
rs2712299:C:T	149.94	118714015	0.256	0.056
rs7521229:C:T	149.94	118716225	0.256	0.056
rs6692676:G:A	149.94	118716639	0.256	0.056
rs4144542:G:T	149.94	118717184	0.256	0.056
rs2712266:G:A	149.94	118717878	0.256	0.056
rs2712265:G:A	149.94	118718192	0.256	0.056
rs1359464:G:A	149.94	118718503	0.256	0.056
rs2712264:A:C	149.94	118718702	0.256	0.056
rs6688928:A:G	149.94	118719075	0.256	0.056
rs2712261:G:T	149.94	118719990	0.256	0.056
rs10923654:G:C	149.94	118724998	0.256	0.056
rs10923658:G:A	149.94	118730156	0.256	0.057
rs6700488:A:G	149.94	118732964	0.256	0.057
rs10923659:A:T	149.94	118733296	0.256	0.057
rs11799390:C:T	149.94	118733407	0.256	0.057
rs10923660:A:G	149.94	118734339	0.256	0.057
rs12566881:A:G	149.94	118734566	0.256	0.057
rs7524588:G:A	149.94	118734951	0.256	0.057
rs1961171:T:C	149.94	118735228	0.256	0.057
rs6428777:C:T	149.94	118736274	0.256	0.057
rs6428778:C:T	149.94	118736320	0.256	0.057
rs6428779:T:A	149.94	118736356	0.256	0.057
rs2712253:T:C	149.94	118736564	0.256	0.057
rs7526687:T:C	149.94	118738460	0.256	0.057
rs17022367:G:A	149.94	118739549	0.256	0.057
rs12403859:C:T	149.94	118740487	0.256	0.057
rs17185825:A:G	149.94	118740573	0.256	0.057
rs6679813:A:T	149.94	118741200	0.256	0.057
rs12039075:A:G	149.95	118743078	0.256	0.057
rs10923661:G:A	149.95	118746226	0.256	0.057
rs2764475:A:G	149.95	118746393	0.256	0.057
rs10923662:A:C	149.95	118746449	0.257	0.057
rs10923663:C:A	149.95	118746966	0.257	0.057
rs10923664:G:A	149.95	118747015	0.257	0.057
rs10923665:G:C	149.95	118747068	0.257	0.057
rs10923666:G:C	149.95	118747163	0.257	0.057
rs2147780:A:G	149.95	118747371	0.257	0.057
rs6704254:C:T	149.95	118747818	0.257	0.057
rs4024602:T:C	149.95	118747894	0.257	0.057
rs12141000:T:A	149.95	118748162	0.257	0.057
rs1570816:A:G	149.95	118748759	0.261	0.057
rs6674156:T:G	149.95	118748812	0.261	0.057
rs17022390:A:C	149.95	118750264	0.261	0.057
rs17185832:A:G	149.95	118751017	0.261	0.057
rs10923667:G:C	149.95	118751421	0.263	0.057
rs12063988:C:T	149.95	118753292	0.263	0.057
rs12047980:G:A	149.95	118754392	0.263	0.057
rs12092621:A:G	149.96	118755257	0.263	0.057
rs12094115:A:C	149.96	118756334	0.263	0.058
rs4024604:T:A	149.96	118757850	0.263	0.059
rs2764473:T:C	149.96	118758124	0.263	0.059
rs4024607:T:C	149.96	118758194	0.263	0.059
rs6687449:T:C	149.96	118758247	0.263	0.059
rs9787392:A:G	149.96	118758318	0.263	0.059
rs2712289:G:T	149.96	118758552	0.263	0.059
rs10923670:G:A	149.96	118759550	0.263	0.059
rs10923671:G:A	149.96	118759761	0.263	0.059
rs12060014:T:C	149.96	118760460	0.263	0.059
rs6697631:T:C	149.96	118761238	0.263	0.059
rs1590498:T:G	149.96	118763351	0.263	0.059
rs10923672:C:G	149.96	118764243	0.263	0.059
rs12117121:T:C	149.96	118764586	0.263	0.059
rs6701443:G:A	149.96	118765061	0.263	0.059
rs1540960:T:G	149.96	118765263	0.263	0.059
rs6428781:A:G	149.99	118767254	0.263	0.059
rs1408854:T:C	149.99	118767385	0.263	0.059
rs2712286:G:A	149.99	118767638	0.263	0.059
rs7555546:T:C	149.99	118768046	0.263	0.059
rs726637:A:G	149.99	118768569	0.263	0.059
rs726638:T:C	149.99	118768722	0.263	0.059
rs7556297:A:T	149.99	118769058	0.263	0.059
rs12063466:T:A	149.99	118773323	0.263	0.059
rs10923673:T:G	149.99	118773640	0.263	0.059
rs12025935:A:G	149.99	118774144	0.263	0.059
rs10923674:T:C	149.99	118776021	0.263	0.059
rs1853774:C:T	149.99	118776060	0.263	0.059
rs4659120:A:G	149.99	118777182	0.263	0.059
rs2885039:T:C	149.99	118784798	0.263	0.059
rs10923679:C:G	149.99	118785924	0.263	0.059
rs10494213:G:T	149.99	118785969	0.263	0.059
rs10923680:C:T	149.99	118785987	0.263	0.059
rs10494214:G:A	149.99	118786412	0.263	0.06
rs12129194:T:C	149.99	118786688	0.263	0.06
rs2712270:A:G	149.99	118786755	0.263	0.06
rs12566175:G:A	149.99	118788223	0.263	0.06
rs12566190:G:A	149.99	118788400	0.263	0.06
rs2262920:C:A	149.99	118789236	0.263	0.06
rs2360628:C:T	149.99	118789825	0.263	0.06
rs10802061:A:G	149.99	118792430	0.263	0.06
rs10923682:T:C	149.99	118793248	0.263	0.06
rs2262921:G:C	149.99	118793630	0.263	0.06
rs6428783:C:A	149.99	118794131	0.263	0.06
rs7417702:T:C	150	118795506	0.263	0.06
rs2360630:T:C	150	118796342	0.263	0.06
rs10923683:T:A	150	118797424	0.263	0.06
rs7416374:C:T	150	118798001	0.263	0.06
rs12087968:G:A	150	118798217	0.263	0.06
rs2361026:T:C	150	118799732	0.263	0.06
rs10802062:G:A	150	118801925	0.263	0.06
rs12747704:A:C	150	118804746	0.264	0.06
rs6428784:G:A	150	118813496	0.264	0.06
rs1338441:G:A	150	118815232	0.264	0.06
rs12401955:T:C	150	118820668	0.264	0.06
rs17022517:C:A	150	118822792	0.264	0.06
rs1766799:T:C	150	118825352	0.264	0.06
rs6659054:G:A	150	118826628	0.264	0.061
rs1766800:C:T	150	118827196	0.264	0.061
rs12727857:C:T	150	118828849	0.264	0.061
rs17185860:T:C	150	118830114	0.264	0.061
rs1779415:G:A	150	118837890	0.264	0.061
rs1338442:G:A	150	118838305	0.264	0.061
rs1779414:G:A	150	118839604	0.264	0.061
rs1578003:T:C	150	118840463	0.264	0.061
rs12749762:T:A	150	118840827	0.264	0.061
rs1766803:T:C	150	118841195	0.264	0.061
rs1779413:G:A	150	118842926	0.264	0.061
rs17013638:T:C	150	118843965	0.264	0.061
rs1779455:A:T	150	118844369	0.264	0.061
rs868157:T:G	150	118849460	0.264	0.061
rs12757149:G:A	150	118850192	0.264	0.061
rs1006189:A:G	150	118850917	0.264	0.069
rs12408957:C:T	150	118851572	0.264	0.069
rs1416144:G:C	150	118861290	0.264	0.07
rs952593:T:C	150	118861587	0.265	0.071
rs952591:A:T	150	118861695	0.265	0.071
rs12567701:C:A	150	118862363	0.266	0.072
rs1766807:A:G	150.01	118864137	0.266	0.072
rs17022609:T:C	150.01	118865969	0.304	0.075
rs17185873:A:G	150.01	118866462	0.304	0.075
rs1625797:T:C	150.01	118866950	0.304	0.076
rs2361028:G:T	150.01	118867592	0.313	0.08
rs12040674:T:G	150.02	118868792	0.314	0.104
rs1779448:T:A	150.02	118869558	0.314	0.104
rs1779449:A:C	150.02	118870026	0.314	0.104
rs946207:A:G	150.02	118871380	0.314	0.104
rs869807:C:T	150.02	118871849	0.314	0.104
rs17185887:G:A	150.02	118873416	0.315	0.117
rs8179426:C:T	150.02	118873865	0.315	0.117
rs12117140:C:T	150.02	118874673	0.316	0.117
rs6681289:G:A	150.02	118878586	0.316	0.123
rs6680654:T:A	150.02	118881404	0.316	0.123
rs12569041:G:A	150.02	118884831	0.316	0.123
rs12410424:T:A	150.02	118886431	0.317	0.123
rs12124155:C:T	150.02	118886513	0.317	0.124
rs10923694:T:C	150.02	118888391	0.414	0.124
rs1766783:A:C	150.02	118892273	0.414	0.124
rs1617615:A:G	150.02	118894659	0.414	0.125
rs1544153:T:G	150.02	118895016	0.414	0.125
rs7537314:C:T	150.02	118897037	0.414	0.125
rs1539698:C:G	150.02	118902588	0.414	0.125
rs2282322:G:A	150.03	118903378	0.428	0.151
rs12026324:T:C	150.04	118904087	0.431	0.155
rs1779427:T:A	150.04	118904821	0.659	0.229
rs946205:G:T	150.05	118905694	0.818	0.328
rs4300262:T:C	150.05	118906285	0.82	0.34
rs1766784:G:T	150.05	118906318	0.999	0.341
rs1338440:T:C	150.05	118906489	0.999	0.341
rs1779422:A:G	150.05	118907341	0.999	0.362
rs10923696:C:A	150.05	118908310	0.999	0.362
rs12138046:C:T	150.06	118909994	0.999	0.362
rs12127088:A:C	150.06	118910032	0.999	0.362
rs1766787:G:T	150.06	118910135	0.999	0.362
rs7519460:C:G	150.06	118910606	0.999	0.362
rs1779418:T:C	150.06	118910681	0.999	0.362
rs2810935:G:C	150.06	118910956	0.999	0.362
rs1779416:G:A	150.06	118911246	0.999	0.362
rs12033524:T:C	150.06	118911589	0.999	0.362
rs1766788:A:T	150.06	118912830	0.999	0.362
rs1766789:C:T	150.06	118913229	0.999	0.362
rs10923697:G:A	150.06	118913367	0.999	0.362
rs1547848:G:A	150.06	118913572	0.999	0.362
rs1361207:G:A	150.06	118913608	0.999	0.362
rs11586475:C:T	150.06	118913966	0.999	0.362
rs1627174:G:A	150.06	118914745	0.999	0.363
rs11582744:G:A	150.06	118914781	0.999	0.363
rs1779454:T:C	150.06	118915494	0.999	0.363
rs10802064:A:G	150.06	118915514	0.999	0.363
rs1014098:C:T	150.06	118915592	0.999	0.714
rs10923698:T:C	150.06	118915611	0.999	0.714
rs2645286:G:A	150.06	118915878	0.999	0.714
rs1779429:T:C	150.06	118917858	0.999	0.714
rs1779430:T:C	150.06	118918174	0.999	0.714
rs1779431:G:T	150.06	118918773	0.999	0.714
rs1779432:A:C	150.06	118919954	0.999	0.714
rs1779433:G:A	150.06	118920241	0.999	0.715
rs12133982:T:C	150.06	118921379	0.999	0.715
rs4659128:C:T	150.06	118922087	1	0.715
rs1779434:G:A	150.06	118922381	1	0.766
rs1779435:G:A	150.06	118922964	1	0.766
rs1766792:T:A	150.06	118923058	1	0.766
rs4659129:A:G	150.06	118923652	1	0.766
rs1779436:C:T	150.06	118924203	1	0.766
rs12134163:G:T	150.06	118924370	1	0.79
rs1779437:C:T	150.06	118924504	1	0.79
rs1779438:C:A	150.06	118925693	1	0.796
rs1419286:C:T	150.06	118926137	1	0.796
rs10494217:G:T	150.06	118926565	1	1
rs2645290:A:G	150.06	118929285	1	0.797
rs10923699:G:T	150.06	118929712	0.997	0.411
rs1766795:T:C	150.06	118931083	0.997	0.41
rs17185926:T:C	150.06	118931254	0.997	0.288
rs17022808:A:G	150.06	118931349	0.997	0.274
rs17185933:G:A	150.06	118932149	0.997	0.274
rs946210:C:T	150.06	118932211	0.997	0.274
rs946208:T:A	150.06	118932950	0.997	0.274
rs4142710:C:T	150.06	118933920	0.997	0.241
rs912960:T:G	150.06	118935879	0.997	0.241
rs1325934:G:A	150.06	118935988	0.997	0.241
rs12091291:G:A	150.06	118936205	0.997	0.234
rs12065157:C:T	150.06	118938971	0.997	0.234
rs12066653:C:T	150.06	118939885	0.997	0.234
rs1361906:G:A	150.06	118942021	0.997	0.234
rs17013645:G:A	150.06	118942226	0.936	0.234
rs10923702:C:T	150.06	118942843	0.936	0.234
rs1325945:A:C	150.06	118943148	0.936	0.234
rs12023773:C:G	150.06	118946540	0.936	0.234
rs1325936:C:G	150.06	118946609	0.936	0.234
rs10923703:C:T	150.06	118947259	0.895	0.234
rs12093893:G:A	150.06	118948196	0.895	0.234
rs12139690:A:G	150.06	118948693	0.895	0.234
rs2225024:T:A	150.06	118949110	0.895	0.234
rs1409154:G:C	150.06	118949141	0.895	0.234
rs1409156:A:G	150.06	118949161	0.895	0.234
rs1419290:T:C	150.06	118949538	0.895	0.234
rs10923704:C:T	150.06	118950308	0.895	0.234
rs1750330:A:C	150.06	118950788	0.895	0.234
rs4659134:C:T	150.06	118951814	0.895	0.234
rs6701231:C:G	150.06	118953038	0.895	0.234
rs6667873:T:C	150.06	118953058	0.895	0.234
rs1155949:C:T	150.06	118953956	0.895	0.234
rs713451:G:A	150.06	118954156	0.895	0.234
rs12143789:G:C	150.06	118954531	0.895	0.234
rs12064744:C:T	150.06	118954772	0.895	0.234
rs11589179:T:C	150.06	118954962	0.895	0.234
rs17258166:A:C	150.06	118955563	0.895	0.204
rs6662475:C:G	150.06	118955584	0.895	0.204
rs10923705:C:T	150.06	118955781	0.895	0.204
rs12028514:C:T	150.06	118956351	0.895	0.204
rs12145847:G:C	150.06	118956395	0.895	0.204
rs12123832:C:A	150.06	118956423	0.895	0.204
rs12094432:T:C	150.06	118956659	0.895	0.204
rs1779417:G:A	150.06	118956809	0.895	0.204
rs985036:G:A	150.06	118958150	0.895	0.204
rs12023187:G:A	150.06	118958447	0.895	0.204
rs12144610:A:T	150.06	118958480	0.895	0.204
rs10923711:T:C	150.07	118960247	0.895	0.204
rs6689568:A:G	150.07	118960338	0.895	0.204
rs984222:C:G	150.07	118961220	0.473	0.204
rs984224:G:A	150.07	118961627	0.473	0.204
rs984225:G:A	150.07	118961661	0.473	0.204
rs9659323:A:G	150.07	118961738	0.473	0.204
rs9658899:G:A	150.07	118961920	0.473	0.204
rs1623409:C:A	150.07	118962218	0.473	0.204
rs10923712:G:A	150.07	118962811	0.473	0.204
rs1779444:T:C	150.07	118965436	0.473	0.204
rs12073056:C:T	150.07	118965777	0.473	0.204
rs1779445:T:C	150.07	118965789	0.473	0.2
rs4659136:C:G	150.07	118967939	0.473	0.2
rs7542579:C:G	150.07	118968888	0.473	0.2
rs10923714:G:A	150.07	118970290	0.473	0.2
rs881672:C:T	150.07	118973704	0.473	0.2
rs6680737:G:A	150.07	118979008	0.473	0.2
rs1325937:G:C	150.07	118983006	0.473	0.2
rs12742627:G:A	150.07	118983165	0.473	0.2
rs1106529:G:A	150.07	118988874	0.473	0.193
rs1122347:G:A	150.07	118989585	0.472	0.193
rs7545737:A:G	150.07	118991200	0.47	0.193
rs973500:A:G	150.07	118991668	0.469	0.193
rs10923715:T:A	150.07	118992711	0.467	0.193
rs12741328:C:G	150.07	118994841	0.467	0.192
rs1409159:C:A	150.07	118995810	0.467	0.192
rs716217:G:A	150.07	118996082	0.467	0.192
rs716216:T:G	150.07	118996216	0.467	0.192
rs1409158:C:T	150.07	118996267	0.467	0.192
rs10923718:G:T	150.07	118997059	0.467	0.192
rs10923719:C:T	150.07	118997270	0.467	0.184
rs7553422:T:C	150.07	118998096	0.467	0.17
rs7551082:A:C	150.07	118998219	0.467	0.17
rs12042732:G:A	150.07	118998922	0.467	0.17
rs1886915:A:G	150.08	118999069	0.467	0.169
rs1886916:C:T	150.08	118999150	0.467	0.169
rs10923720:T:C	150.08	118999256	0.467	0.169
rs7512189:A:T	150.08	118999909	0.467	0.169
rs7522839:G:T	150.08	119000232	0.467	0.166
rs7525637:G:A	150.08	119000848	0.467	0.166
rs10923722:C:T	150.08	119000863	0.467	0.166
rs10923723:G:A	150.08	119001379	0.467	0.166
rs12136684:G:A	150.08	119002598	0.467	0.166
rs12145407:C:T	150.08	119003530	0.467	0.166
rs10923724:C:T	150.08	119004219	0.467	0.166
rs6662152:T:G	150.08	119006467	0.467	0.166
rs2765539:C:T	150.08	119006795	0.467	0.166
rs12724855:T:A	150.08	119006812	0.467	0.166
rs4658994:C:G	150.08	119006902	0.467	0.166
rs10923725:A:G	150.08	119007540	0.467	0.166
rs7531055:G:C	150.08	119007831	0.467	0.166
rs7554354:C:T	150.08	119007996	0.467	0.166
rs7521003:A:G	150.08	119008058	0.459	0.166
rs4501872:G:A	150.08	119009661	0.459	0.166
rs4659138:A:C	150.08	119012010	0.459	0.165
rs2645303:G:T	150.08	119012523	0.435	0.154
rs12025203:C:G	150.08	119012815	0.435	0.154
rs1325933:C:T	150.08	119013136	0.435	0.152
rs10923726:A:G	150.08	119014528	0.435	0.152
rs4659140:T:C	150.08	119015149	0.435	0.152
rs12410034:A:T	150.08	119016532	0.435	0.152
rs4659141:T:G	150.08	119016637	0.435	0.152
rs4658995:C:T	150.08	119016674	0.435	0.152
rs1325932:C:T	150.08	119016984	0.435	0.152
rs10923729:T:C	150.08	119017389	0.435	0.152
rs10923730:C:G	150.08	119017466	0.435	0.152
rs2765542:T:A	150.08	119017703	0.435	0.152
rs963171:A:T	150.08	119017889	0.435	0.152
rs963170:A:C	150.08	119018045	0.435	0.152
rs10923731:A:G	150.08	119018150	0.435	0.152
rs2645305:A:G	150.08	119018742	0.435	0.152
rs4659142:A:T	150.08	119018971	0.435	0.152
rs4659143:T:C	150.08	119019011	0.435	0.152
rs12024063:G:A	150.08	119019391	0.435	0.152
rs12031597:C:T	150.08	119019651	0.435	0.152
rs12021830:T:C	150.08	119019759	0.435	0.152
rs10923733:A:G	150.08	119019837	0.435	0.152
rs10494218:A:T	150.08	119019934	0.435	0.152
rs10494219:T:C	150.08	119020093	0.435	0.152
rs12402563:G:C	150.08	119020297	0.435	0.152
rs12405154:C:T	150.08	119020309	0.435	0.152
rs12025128:G:C	150.08	119020549	0.435	0.152
rs12023487:T:G	150.08	119020861	0.435	0.152
rs12033987:C:T	150.08	119026888	0.435	0.152
rs17023073:G:A	150.08	119027128	0.432	0.152
rs12026797:G:A	150.08	119027156	0.432	0.152
rs2298079:C:T	150.08	119027257	0.432	0.152
rs2298080:G:A	150.08	119027472	0.432	0.152
rs2298081:A:G	150.08	119027493	0.432	0.152
rs12402364:A:G	150.08	119028345	0.432	0.152
rs12027986:G:A	150.08	119028642	0.413	0.149
rs10923735:C:T	150.08	119028840	0.413	0.148
rs10923736:G:C	150.08	119028957	0.413	0.148
rs2148150:A:G	150.09	119029434	0.413	0.148
rs10494220:C:T	150.09	119029775	0.413	0.148
rs12565989:C:T	150.09	119030497	0.413	0.148
rs12563362:T:A	150.09	119030668	0.413	0.148
rs12086:T:C	150.09	119031237	0.413	0.148
rs8928:G:C	150.09	119031451	0.413	0.148
rs12030972:G:A	150.09	119031666	0.413	0.148
rs17023092:C:T	150.09	119031830	0.413	0.132
rs12026409:G:A	150.09	119031914	0.413	0.132
rs2645294:C:T	150.09	119031964	0.413	0.132
rs1057991:C:A	150.09	119032547	0.413	0.132
rs1057990:T:C	150.09	119032609	0.413	0.132
rs3790548:C:G	150.09	119032674	0.413	0.132
rs3790549:C:G	150.09	119033195	0.413	0.132
rs12406338:C:T	150.09	119034579	0.413	0.132
rs2247883:A:T	150.09	119035214	0.413	0.132
rs17185989:G:A	150.09	119035302	0.413	0.132
rs12132585:C:G	150.09	119035324	0.413	0.132
rs3790552:C:T	150.09	119036456	0.413	0.132
rs3790553:A:G	150.09	119036653	0.413	0.118
rs12029198:T:C	150.09	119037629	0.413	0.118
rs17023135:T:C	150.09	119038528	0.413	0.118
rs12040640:C:T	150.09	119038987	0.413	0.118
rs2765529:C:T	150.09	119039277	0.413	0.118
rs1886917:T:C	150.09	119039314	0.413	0.118
rs2645295:G:A	150.09	119039825	0.413	0.118
rs1325938:C:T	150.09	119040019	0.413	0.118
rs878006:A:G	150.09	119040799	0.413	0.118
rs12032374:A:T	150.09	119041214	0.413	0.118
rs1409160:C:A	150.09	119041231	0.413	0.118
rs1325939:T:A	150.09	119041345	0.413	0.118
rs2765530:G:A	150.09	119041773	0.413	0.118
rs2148149:A:G	150.09	119042037	0.413	0.118
rs2765531:A:G	150.09	119042874	0.413	0.118
rs1325940:G:A	150.09	119044064	0.413	0.118
rs2794313:T:C	150.09	119044817	0.413	0.118
rs17023164:C:T	150.09	119046720	0.413	0.118
rs2645301:C:T	150.09	119047797	0.413	0.118
rs17023171:T:G	150.09	119050645	0.413	0.118
rs17023174:T:C	150.09	119050678	0.413	0.118
rs12741635:A:T	150.09	119051198	0.413	0.118
rs10923738:G:A	150.09	119052040	0.413	0.118
rs2794311:C:T	150.09	119053326	0.413	0.118
rs6668960:C:T	150.09	119058189	0.413	0.118
rs6428790:A:G	150.09	119063374	0.413	0.117
rs17185996:T:C	150.09	119066109	0.412	0.117
rs10923742:T:C	150.09	119067647	0.412	0.117
rs12567198:G:A	150.09	119068141	0.412	0.117
rs17023185:C:T	150.09	119068164	0.412	0.116
rs12569117:C:G	150.09	119068226	0.412	0.116
rs10923744:G:A	150.09	119071318	0.412	0.116
rs12086549:A:T	150.09	119071714	0.412	0.116
rs10923746:A:G	150.09	119073655	0.412	0.116
rs17186003:C:T	150.09	119074504	0.412	0.116
rs11587890:G:A	150.09	119075192	0.412	0.115
rs12045138:G:T	150.09	119076825	0.412	0.115
rs10047100:C:T	150.09	119077734	0.412	0.115
rs6704201:C:T	150.09	119078718	0.412	0.115
rs7525871:T:C	150.09	119079271	0.412	0.115
rs2885226:T:C	150.09	119081540	0.412	0.115
rs10802074:C:G	150.09	119082373	0.412	0.115
rs10802075:C:T	150.09	119084604	0.412	0.115
rs12738768:T:C	150.09	119085331	0.412	0.115
rs11802282:C:T	150.09	119086255	0.412	0.115
rs10754391:T:C	150.09	119087081	0.412	0.106
rs12724443:G:A	150.09	119087198	0.412	0.106
rs17023223:T:C	150.09	119088551	0.412	0.106
rs10494221:C:T	150.09	119091601	0.412	0.106
rs7537207:A:C	150.09	119093918	0.412	0.106
rs6701378:G:A	150.09	119095930	0.412	0.106
rs12033970:C:G	150.09	119097778	0.412	0.106
rs4659146:C:T	150.09	119102912	0.376	0.106
rs4659147:T:C	150.09	119103412	0.376	0.106
rs10923748:C:G	150.09	119105323	0.376	0.106
rs10923750:T:G	150.09	119108172	0.376	0.106
rs2885227:A:C	150.09	119108305	0.376	0.106
rs12408286:C:T	150.09	119109978	0.376	0.106
rs12760802:C:T	150.09	119111787	0.373	0.106
rs12727037:T:A	150.09	119112939	0.373	0.106
rs12068932:T:C	150.09	119113057	0.373	0.106
rs10923751:A:C	150.09	119113274	0.373	0.106
rs6428792:G:A	150.09	119114244	0.373	0.106
rs1341580:T:G	150.09	119114434	0.373	0.106
rs6664959:C:T	150.09	119116796	0.373	0.106
rs6677940:A:G	150.09	119117226	0.373	0.106
rs12036872:G:C	150.09	119117882	0.373	0.106
rs12564953:T:G	150.09	119122506	0.373	0.106
rs10923754:T:C	150.09	119126017	0.373	0.106
rs7556558:G:C	150.09	119126643	0.373	0.105
rs12133275:A:G	150.09	119127497	0.373	0.105
rs9428161:A:T	150.09	119127572	0.373	0.105
rs1316745:C:T	150.09	119128459	0.373	0.105
rs9428162:A:C	150.09	119129800	0.373	0.105
rs17186024:G:A	150.09	119130026	0.373	0.105
rs2498500:C:T	150.09	119130470	0.373	0.105
rs10923755:G:A	150.09	119130721	0.373	0.105
rs10923756:A:T	150.09	119132025	0.373	0.105
rs1341583:C:T	150.09	119134627	0.373	0.105
rs12136899:T:C	150.09	119135698	0.373	0.105
rs4382771:C:T	150.1	119137515	0.373	0.105
rs4387216:C:T	150.1	119137673	0.373	0.105
rs6428798:A:G	150.1	119138344	0.373	0.105
rs6428799:T:A	150.1	119138374	0.373	0.105
rs4508061:C:T	150.1	119138966	0.373	0.105
rs4520456:T:A	150.1	119139605	0.373	0.104
rs3936018:T:C	150.1	119139747	0.373	0.104
rs3934789:G:A	150.1	119140440	0.373	0.104
rs12096448:G:A	150.1	119140767	0.373	0.104
rs4508058:T:C	150.1	119141627	0.373	0.104
rs10923757:G:T	150.1	119143567	0.36	0.104
rs11587167:G:A	150.1	119144014	0.36	0.104
rs6699136:A:G	150.1	119144389	0.36	0.097
rs6428800:G:C	150.1	119145645	0.36	0.097
rs12085616:A:C	150.1	119146525	0.36	0.097
rs12118325:C:G	150.1	119146790	0.328	0.097
rs12119119:C:T	150.1	119147026	0.323	0.097
rs10802076:C:G	150.1	119147735	0.323	0.097
rs10923759:G:A	150.1	119149571	0.323	0.097
rs4130748:C:T	150.1	119157601	0.323	0.097
rs7412918:C:G	150.1	119157842	0.323	0.097
rs12097967:A:G	150.1	119160290	0.323	0.097
rs7543720:G:A	150.1	119163343	0.323	0.097
rs11811859:A:G	150.1	119165057	0.323	0.097
rs6677107:C:T	150.1	119166142	0.323	0.097
rs10802077:C:T	150.1	119167719	0.322	0.097
rs10923766:G:A	150.1	119184309	0.322	0.097
rs2362145:A:T	150.1	119185959	0.322	0.097
rs12756326:C:T	150.1	119185982	0.322	0.097
rs10923767:C:T	150.1	119189724	0.322	0.097
rs6666208:C:T	150.1	119192607	0.322	0.097
rs10802081:T:C	150.1	119193906	0.322	0.097
rs6428804:T:G	150.1	119195348	0.322	0.097
rs12742258:A:T	150.1	119199678	0.322	0.096
rs12083510:T:G	150.1	119203997	0.322	0.096
rs4590715:C:T	150.1	119207578	0.322	0.096
rs7518538:A:T	150.1	119207788	0.322	0.096
rs12092807:G:A	150.1	119208021	0.322	0.096
rs1891222:T:C	150.1	119208379	0.322	0.096
rs947432:G:T	150.1	119210280	0.322	0.096
rs12092428:A:C	150.1	119210913	0.322	0.096
rs12123458:C:G	150.1	119211635	0.322	0.096
rs4659152:C:T	150.1	119216235	0.322	0.096
rs1557102:T:G	150.1	119217067	0.322	0.096
rs947433:C:A	150.1	119218415	0.322	0.096
rs1109641:C:T	150.1	119219098	0.322	0.096
rs1109640:T:C	150.1	119219102	0.321	0.096
rs2003365:T:C	150.1	119219414	0.321	0.096
rs7542832:T:C	150.1	119220106	0.321	0.096
rs11577739:G:A	150.11	119220628	0.321	0.096
rs6701188:G:T	150.11	119220917	0.321	0.095
rs12731215:T:C	150.11	119221505	0.243	0.089
rs2362146:A:G	150.11	119221897	0.242	0.077
rs2362147:G:T	150.11	119222164	0.242	0.076
rs6681464:T:C	150.11	119222822	0.24	0.076
rs17258278:A:G	150.11	119222966	0.24	0.076
rs10923774:T:A	150.11	119223586	0.239	0.061
rs10923775:G:A	150.11	119223650	0.239	0.061
rs10494222:A:G	150.11	119223810	0.238	0.06
rs7524644:C:T	150.11	119224060	0.238	0.06
rs7524733:C:T	150.11	119224103	0.238	0.06
rs6676647:C:A	150.12	119225896	0.238	0.06
rs1109214:C:A	150.12	119226305	0.238	0.06
rs17023335:C:T	150.12	119226438	0.238	0.054
rs11804736:C:T	150.12	119227238	0.238	0.054
rs6428805:A:C	150.12	119227261	0.238	0.054
rs6683518:C:T	150.12	119227797	0.238	0.054
rs12060730:A:G	150.12	119228079	0.238	0.054
rs12123585:G:A	150.12	119229600	0.238	0.054
rs12725462:G:T	150.12	119229935	0.205	0.053
rs871665:C:T	150.12	119230040	0.205	0.053
rs868674:G:A	150.12	119230725	0.205	0.053
rs868675:T:C	150.12	119230973	0.205	0.053
rs1106143:G:T	150.12	119231338	0.205	0.053
rs12403190:G:T	150.12	119232965	0.205	0.049
rs1341801:C:A	150.12	119233303	0.205	0.049
rs12756653:G:A	150.12	119233807	0.205	0.049
rs17023344:T:G	150.12	119234361	0.205	0.049
rs10802082:A:C	150.12	119234757	0.205	0.049
rs947428:A:G	150.12	119235788	0.205	0.049
rs947431:T:G	150.12	119236308	0.205	0.049
rs10923776:A:G	150.12	119236644	0.205	0.049
rs4658997:A:G	150.12	119238676	0.205	0.049
rs10923777:A:T	150.12	119238845	0.205	0.049
rs6676180:T:A	150.12	119240600	0.205	0.049
rs10802084:T:C	150.13	119242835	0.205	0.049
rs11579916:G:A	150.13	119244919	0.197	0.048
rs11579917:G:A	150.13	119244968	0.197	0.048
rs10923780:A:G	150.14	119246483	0.197	0.048
rs12730226:C:T	150.14	119246666	0.197	0.048
rs4658999:T:C	150.14	119247432	0.197	0.048
rs1539186:T:C	150.14	119247971	0.197	0.048
rs1341797:G:A	150.17	119252510	0.174	0.041
rs10802085:C:T	150.19	119257042	0.165	0.028
rs12410145:C:T	150.19	119261074	0.165	0.028
rs12757996:G:A	150.19	119269506	0.139	0.027
rs4233453:G:A	150.19	119269519	0.139	0.027
rs12744903:T:C	150.19	119269741	0.139	0.027
rs12136594:A:T	150.19	119270811	0.139	0.027
rs7526389:G:A	150.19	119272458	0.139	0.027
rs11808542:G:C	150.19	119274370	0.139	0.027
rs7548043:C:T	150.19	119276813	0.139	0.027
rs1341802:T:C	150.19	119280423	0.139	0.026
rs7527496:G:A	150.2	119283196	0.139	0.026
rs1418027:A:T	150.2	119284614	0.139	0.026
rs1539188:T:C	150.2	119285919	0.138	0.026
rs17186108:T:G	150.2	119285968	0.138	0.026
rs17186115:G:A	150.2	119287603	0.138	0.026
rs12760009:G:A	150.2	119287671	0.138	0.026
rs2027477:T:C	150.2	119288240	0.138	0.026
rs10923790:C:T	150.2	119291132	0.138	0.026
rs7555579:G:A	150.2	119291655	0.138	0.026
rs10923791:C:T	150.21	119292148	0.133	0.026
rs17023386:T:C	150.23	119293520	0.13	0.023
rs11580295:C:T	150.23	119293613	0.119	0.022
rs11803296:C:T	150.24	119294425	0.118	0.021
rs6695488:G:A	150.24	119294679	0.113	0.02
rs2885445:T:A	150.24	119294843	0.113	0.02
rs17023394:C:A	150.24	119295761	0.113	0.02
rs12119378:T:G	150.24	119297860	0.113	0.02
rs6428814:A:G	150.24	119298022	0.113	0.02
rs1418023:C:G	150.24	119298970	0.113	0.02
rs12037207:C:G	150.24	119301229	0.113	0.02
rs12120559:G:T	150.24	119301808	0.112	0.02
rs10923796:G:C	150.24	119303073	0.112	0.02
rs6656857:G:C	150.25	119303388	0.112	0.02
rs7528071:G:A	150.25	119307936	0.112	0.02
rs12038914:C:T	150.26	119308440	0.112	0.02
rs1418026:C:T	150.26	119308513	0.112	0.02
rs1418025:C:T	150.26	119308604	0.112	0.02
rs1418024:A:G	150.26	119308648	0.112	0.02
rs10802089:A:G	150.26	119310261	0.112	0.02
rs10923798:C:T	150.26	119310312	0.112	0.02
rs12030458:A:C	150.26	119310453	0.112	0.02
rs6672571:T:C	150.26	119310471	0.112	0.02
rs12040905:C:G	150.26	119310608	0.112	0.02
rs6660736:C:T	150.26	119311207	0.112	0.02
rs12037553:C:T	150.26	119312077	0.112	0.02
rs1891224:G:A	150.26	119312119	0.112	0.02
rs6672204:G:A	150.26	119312528	0.112	0.02
rs6663841:T:C	150.26	119312575	0.112	0.02
rs4659160:A:G	150.26	119313179	0.112	0.02
rs17023431:T:C	150.26	119313923	0.112	0.02
rs12029794:T:C	150.26	119313997	0.112	0.02
rs12032303:G:C	150.26	119314061	0.112	0.02
rs10923799:C:A	150.26	119314178	0.112	0.02
rs12029989:T:A	150.26	119314633	0.112	0.02
rs2253988:G:T	150.26	119315459	0.112	0.02
rs2253989:C:A	150.26	119315481	0.112	0.02
rs7526517:A:G	150.26	119316062	0.112	0.02
rs838520:T:A	150.26	119316949	0.112	0.02
rs838519:C:T	150.26	119317051	0.112	0.02
rs838518:A:G	150.27	119317399	0.111	0.02
rs838517:T:C	150.27	119317663	0.111	0.02
rs699770:A:G	150.27	119318352	0.111	0.02
rs947422:C:G	150.27	119320474	0.111	0.02
rs947425:G:A	150.27	119320733	0.111	0.02
rs2254528:T:C	150.27	119321022	0.111	0.02
rs1409056:G:A	150.27	119321963	0.111	0.02
rs6695549:T:G	150.27	119322374	0.11	0.02
rs838516:A:G	150.27	119328584	0.11	0.02
rs699771:C:T	150.28	119329354	0.11	0.02
rs838515:A:T	150.28	119329869	0.11	0.02
rs838514:G:A	150.28	119329980	0.11	0.02
rs866788:C:T	150.28	119330074	0.11	0.02
rs838513:C:T	150.28	119331709	0.11	0.02
rs838512:A:G	150.28	119331965	0.11	0.02
rs17023457:T:C	150.28	119333107	0.11	0.019
rs2153738:A:G	150.28	119333453	0.11	0.019
rs838527:A:T	150.29	119336477	0.11	0.019
rs838526:T:G	150.29	119336589	0.11	0.019
rs4659001:T:C	150.29	119337422	0.11	0.019
rs838522:G:C	150.29	119340989	0.105	0.019
rs838538:A:T	150.3	119342933	0.105	0.019
rs838535:T:C	150.31	119348481	0.104	0.019
rs860792:A:C	150.32	119348996	0.104	0.019
rs838534:C:T	150.34	119351305	0.104	0.019
rs699774:C:T	150.35	119352598	0.103	0.019
rs838533:T:C	150.35	119352638	0.103	0.019
rs838532:T:C	150.35	119354204	0.102	0.019
rs838530:T:C	150.35	119354876	0.102	0.019
rs838529:C:T	150.35	119355306	0.102	0.019
rs1325753:C:T	150.35	119355909	0.101	0.018
rs838528:G:T	150.35	119356412	0.101	0.018
rs1935248:C:T	150.36	119360492	0.101	0.018
rs1325751:C:T	150.36	119362234	0.101	0.018
rs6683756:A:G	150.36	119364849	0.101	0.018
rs3820032:G:A	150.36	119366140	0.1	0.018
rs3753266:A:C	150.36	119366585	0.1	0.018
rs3753264:A:G	150.36	119366891	0.1	0.018
rs3753263:T:A	150.36	119367226	0.1	0.018
rs3753262:T:A	150.36	119367456	0.1	0.018
rs3753261:C:T	150.36	119367866	0.1	0.018
rs6691943:C:G	150.37	119371061	0.1	0.018
rs6667104:G:C	150.37	119371160	0.099	0.018
rs4659003:A:T	150.38	119371695	0.099	0.018
rs3765957:A:G	150.38	119372020	0.099	0.018
rs3765956:C:T	150.38	119372505	0.099	0.018
rs3765955:C:A	150.38	119373046	0.099	0.018
rs7514283:G:A	150.38	119373803	0.099	0.018
rs3765953:G:A	150.38	119374630	0.099	0.018
rs3765952:G:T	150.38	119374950	0.099	0.018
rs3765951:G:A	150.38	119375116	0.099	0.018
rs10494225:C:G	150.38	119375480	0.099	0.018
rs10923804:A:C	150.38	119376892	0.099	0.018
rs7529983:G:A	150.38	119378593	0.099	0.018
rs3753260:C:A	150.38	119380027	0.099	0.018
rs17023517:A:C	150.38	119382413	0.099	0.018
rs1341007:C:T	150.38	119382780	0.099	0.018
rs2298028:T:C	150.38	119383313	0.099	0.018
rs6667679:A:G	150.38	119385057	0.099	0.018
rs6670497:T:G	150.38	119385346	0.099	0.018
rs3207643:T:G	150.38	119385570	0.097	0.018
rs12032036:A:G	150.38	119387745	0.097	0.018
rs10923805:T:C	150.38	119391671	0.097	0.018
rs2275608:T:C	150.38	119392438	0.097	0.018
rs3765949:G:A	150.38	119393640	0.097	0.018
rs10923808:G:C	150.38	119395203	0.097	0.018
rs12035411:A:G	150.38	119396028	0.097	0.018
rs12740687:C:A	150.38	119396391	0.097	0.018
rs2005390:T:G	150.38	119397758	0.097	0.018
rs879334:A:T	150.38	119398132	0.097	0.018
rs879333:A:T	150.38	119398167	0.097	0.018
rs879332:A:G	150.38	119398295	0.097	0.018
rs947127:T:G	150.38	119398965	0.097	0.018
rs6658331:G:T	150.39	119403528	0.097	0.018
rs12038241:A:G	150.39	119404375	0.097	0.018
rs12041974:A:G	150.39	119407933	0.097	0.018
rs12403000:C:T	150.39	119409830	0.097	0.018
rs12141041:T:C	150.39	119410153	0.097	0.018
rs1856886:A:T	150.39	119410585	0.097	0.018
rs12403392:C:G	150.39	119411055	0.097	0.018
rs1341018:T:C	150.39	119411504	0.097	0.018
rs4659174:G:A	150.4	119413721	0.097	0.018
rs4659175:T:C	150.4	119413850	0.097	0.018
rs2854961:G:A	150.4	119416239	0.097	0.018
rs12044792:A:T	150.4	119416316	0.097	0.018
rs12411080:G:A	150.4	119417385	0.097	0.018
rs17023577:G:T	150.4	119417391	0.097	0.018
rs12411115:G:T	150.4	119417753	0.097	0.018
rs2854964:T:A	150.4	119418756	0.097	0.017
rs3765948:T:C	150.4	119420831	0.097	0.017
rs1819698:C:T	150.4	119422896	0.097	0.017
rs1361530:C:G	150.4	119422941	0.097	0.017
rs12022215:A:C	150.4	119426820	0.097	0.017
rs947129:C:T	150.4	119426994	0.097	0.017
rs7556598:G:C	150.4	119427513	0.097	0.017
rs10923819:C:T	150.4	119428065	0.097	0.017
rs11579951:G:A	150.41	119430538	0.097	0.017
rs2185556:T:C	150.41	119430555	0.097	0.017
rs12404131:G:A	150.41	119431167	0.097	0.017
rs10754396:G:A	150.41	119432630	0.097	0.017
rs10923820:A:T	150.41	119432707	0.097	0.017
rs17023625:C:T	150.41	119432884	0.097	0.017
rs12405488:C:A	150.41	119432911	0.097	0.017
rs11578649:G:T	150.41	119433339	0.097	0.017
rs11582671:C:T	150.41	119433483	0.097	0.017
rs1341016:T:C	150.41	119433803	0.097	0.017
rs3795660:A:G	150.41	119434290	0.097	0.017
rs17023641:T:A	150.41	119434974	0.097	0.017
rs12035458:C:T	150.41	119435064	0.097	0.017
rs7540738:C:T	150.41	119435080	0.097	0.017
rs1417610:T:A	150.41	119435138	0.097	0.017
rs1417609:A:G	150.41	119435183	0.097	0.017
rs1417608:C:T	150.41	119435210	0.097	0.017
rs1417607:G:C	150.41	119436301	0.097	0.017
rs12402935:A:G	150.41	119436498	0.097	0.017
rs12752713:A:T	150.41	119437279	0.097	0.017
rs1341015:A:G	150.41	119438426	0.097	0.017
rs11580104:A:T	150.41	119438864	0.097	0.017
rs10489812:C:T	150.41	119438989	0.097	0.017
rs1341013:T:A	150.41	119439403	0.097	0.017
rs5003333:G:A	150.41	119439557	0.097	0.017
rs10489811:G:C	150.41	119440480	0.097	0.017
rs7550369:T:C	150.41	119443745	0.097	0.017
rs12024495:T:C	150.41	119444276	0.097	0.017
rs2050894:G:A	150.41	119444442	0.097	0.017
rs2050892:A:T	150.41	119444615	0.097	0.017
rs2050891:G:A	150.41	119444640	0.097	0.017
rs10923823:C:T	150.41	119445781	0.097	0.017
rs11805965:C:T	150.41	119445799	0.097	0.017
rs10923824:G:A	150.41	119445889	0.097	0.017
rs11802681:G:A	150.41	119446065	0.097	0.017
rs11801567:T:C	150.41	119446161	0.097	0.017
rs11802702:G:C	150.41	119446176	0.097	0.017
rs1341012:T:A	150.41	119446724	0.097	0.017
rs12217015:A:G	150.41	119446891	0.097	0.017
rs1538989:A:G	150.41	119447230	0.097	0.017
rs1538988:A:C	150.41	119447296	0.097	0.017
rs7546652:C:T	150.41	119447404	0.097	0.017
rs1538987:C:T	150.41	119447562	0.097	0.017
rs4659176:A:G	150.41	119447778	0.097	0.017
rs1538986:A:T	150.41	119448232	0.097	0.017
rs12722964:T:G	150.41	119448432	0.097	0.017
rs11585256:C:G	150.41	119448632	0.097	0.017
rs10923825:T:C	150.41	119448806	0.097	0.017
rs12039340:C:G	150.43	119449539	0.097	0.017
rs2362809:T:C	150.44	119450039	0.088	0.017
rs10923826:A:G	150.45	119450376	0.086	0.016
rs6673366:T:C	150.45	119450861	0.086	0.016
rs7528420:T:C	150.46	119451472	0.086	0.016
rs7531186:T:A	150.46	119451986	0.086	0.016
rs2000106:C:A	150.46	119452446	0.086	0.016
rs1856885:G:T	150.46	119453669	0.086	0.016
rs7554698:C:T	150.46	119454834	0.086	0.016
rs7524361:T:C	150.46	119455470	0.086	0.016
rs12564422:T:C	150.46	119456431	0.086	0.016
rs6672903:A:G	150.46	119456589	0.086	0.016
rs1361529:T:C	150.46	119457398	0.086	0.016
rs1361528:G:A	150.46	119457492	0.086	0.016
rs10923830:T:C	150.46	119457560	0.086	0.016
rs11804648:T:C	150.46	119458196	0.086	0.016
rs12080634:G:A	150.46	119459832	0.086	0.016
rs4659177:C:T	150.46	119460305	0.086	0.016
rs1856884:A:C	150.46	119461379	0.086	0.016
rs11583761:A:G	150.46	119461519	0.086	0.016
rs1341009:G:A	150.46	119461696	0.086	0.016
rs6701346:G:C	150.46	119461750	0.086	0.016
rs6701556:G:A	150.46	119461939	0.086	0.016
rs6693235:T:C	150.46	119462069	0.086	0.016
rs6693243:T:A	150.46	119462091	0.086	0.016
rs12755807:C:T	150.46	119462383	0.086	0.016
rs10802096:T:C	150.46	119463773	0.086	0.016
rs10923833:A:G	150.46	119464104	0.086	0.016
rs4439385:G:C	150.46	119464929	0.086	0.016
rs11584793:G:T	150.46	119465513	0.086	0.016
rs2096063:A:G	150.46	119465847	0.086	0.016
rs4659178:A:G	150.46	119466358	0.086	0.016
rs12406375:T:C	150.46	119466426	0.086	0.016
rs12406401:T:A	150.46	119466619	0.086	0.016
rs10923835:T:A	150.46	119467708	0.086	0.016
rs12748734:G:A	150.46	119468319	0.086	0.016
rs12406851:A:G	150.46	119468458	0.086	0.016
rs10923836:G:A	150.47	119470479	0.086	0.016
rs2275609:C:T	150.47	119471252	0.086	0.016
rs3818928:G:C	150.47	119471327	0.086	0.016
rs7547046:C:T	150.47	119471984	0.086	0.016
rs2362810:C:T	150.47	119472129	0.086	0.016
rs3949342:A:T	150.47	119472175	0.086	0.016
rs2362811:G:A	150.47	119472300	0.086	0.016
rs947130:T:C	150.49	119474109	0.083	0.015
rs10802100:C:A	150.49	119474903	0.083	0.015
rs2064901:A:G	150.5	119475277	0.083	0.015
rs10923838:A:G	150.5	119475532	0.083	0.015
rs2064902:C:A	150.5	119475796	0.083	0.015
rs12117234:C:G	150.5	119476594	0.083	0.015
rs2010580:T:C	150.5	119477735	0.083	0.015
rs10923839:T:C	150.5	119477912	0.083	0.015
rs2010807:A:C	150.5	119479127	0.083	0.015
rs6667572:A:G	150.5	119480048	0.083	0.015
rs10802101:G:C	150.5	119480196	0.083	0.015
rs911241:T:C	150.5	119480827	0.083	0.015
rs2011178:C:T	150.5	119481078	0.083	0.015
rs2011191:G:A	150.5	119481265	0.083	0.015
rs911244:C:T	150.5	119481348	0.083	0.015
rs4077147:C:T	150.5	119481881	0.083	0.015
rs4659182:G:T	150.5	119483229	0.083	0.015
rs10733103:G:A	150.5	119488195	0.083	0.015
rs6686779:T:C	150.5	119490464	0.083	0.015
rs1856888:C:T	150.5	119494155	0.082	0.015
rs1998181:T:C	150.5	119495066	0.082	0.015
rs1998182:G:A	150.5	119495090	0.082	0.015
rs2236780:A:G	150.51	119507840	0.082	0.015
rs3765945:G:A	150.51	119508823	0.082	0.015
rs6428829:A:G	150.51	119512118	0.082	0.015
rs6428830:A:G	150.51	119512152	0.082	0.015
rs6203:C:T	150.51	119514535	0.082	0.015
rs1047303:C:A	150.51	119514623	0.082	0.015
rs10754400:G:T	150.51	119515359	0.082	0.015
rs10923844:G:A	150.51	119516877	0.082	0.015
rs6684370:G:A	150.51	119517025	0.082	0.015
rs11581942:T:C	150.51	119517323	0.082	0.015
rs1812256:A:C	150.51	119519050	0.082	0.015
rs12035199:T:C	150.51	119520310	0.082	0.015
rs10737751:C:G	150.51	119521131	0.082	0.015
rs10802107:C:A	150.51	119526309	0.082	0.015
rs10754402:G:A	150.51	119526400	0.082	0.015
rs10923848:G:T	150.51	119526574	0.082	0.015
rs6691637:T:C	150.51	119526690	0.082	0.015
rs10754403:A:G	150.51	119526876	0.082	0.015
rs10754404:C:T	150.51	119527871	0.082	0.015
rs10802108:G:A	150.51	119528229	0.082	0.015
rs1885001:A:T	150.51	119529459	0.082	0.015
rs951693:G:A	150.51	119530680	0.082	0.015
rs7515615:T:C	150.51	119531728	0.082	0.015
rs927208:T:C	150.51	119533052	0.082	0.015
rs4659191:C:T	150.51	119533462	0.082	0.015
rs6657934:G:A	150.51	119534298	0.082	0.015
rs3737653:A:C	150.51	119534725	0.082	0.015
rs7553527:T:C	150.51	119534961	0.082	0.015
rs10754406:G:A	150.51	119535407	0.082	0.015
rs10754407:A:G	150.51	119535680	0.082	0.015
rs10737753:C:G	150.51	119535828	0.082	0.015
rs2224397:A:C	150.51	119537612	0.082	0.015
rs6681580:G:T	150.51	119540717	0.082	0.015
rs2208380:C:G	150.51	119541229	0.082	0.015
rs2224398:G:A	150.51	119541402	0.082	0.015
rs9887882:T:C	150.51	119542393	0.082	0.015
rs9887805:C:T	150.51	119542508	0.082	0.015
rs2208381:A:G	150.51	119542884	0.082	0.015
rs2208382:C:A	150.51	119542948	0.082	0.015
rs10923852:G:A	150.51	119543905	0.082	0.015
rs10923853:T:C	150.51	119543977	0.082	0.015
rs13374289:C:T	150.51	119544140	0.082	0.015
rs12403142:C:G	150.51	119544207	0.082	0.015
rs2362819:G:C	150.51	119544461	0.082	0.015
rs2362820:A:G	150.51	119544476	0.082	0.015
rs10754408:T:A	150.51	119544761	0.082	0.015
rs10802111:G:A	150.51	119544859	0.082	0.015
rs6684302:G:A	150.51	119545431	0.082	0.015
rs2885613:T:C	150.51	119545694	0.082	0.015
rs2885614:A:G	150.51	119545733	0.082	0.015
rs5009592:C:T	150.51	119545777	0.082	0.015
rs1977208:A:G	150.51	119545934	0.082	0.015
rs1983726:G:A	150.51	119546311	0.082	0.015
rs4659195:C:G	150.51	119547298	0.082	0.015
rs6685875:T:C	150.51	119548096	0.082	0.015
rs10754410:A:G	150.52	119548709	0.082	0.015
rs10802112:T:C	150.52	119548811	0.082	0.015
rs6428831:G:T	150.52	119551952	0.082	0.015
rs6692504:A:G	150.52	119556192	0.08	0.014
rs4659200:C:T	150.52	119557357	0.08	0.014
rs10923862:G:A	150.52	119565829	0.08	0.014
rs2008694:A:G	150.53	119567162	0.08	0.014
rs4659203:T:C	150.53	119567481	0.08	0.014
rs10802113:A:G	150.53	119568379	0.08	0.014
rs12032931:G:A	150.53	119568612	0.08	0.014
rs2885796:T:C	150.53	119569039	0.08	0.014
rs1812822:G:C	150.53	119569636	0.08	0.014
rs3862258:T:C	150.53	119572256	0.08	0.014
rs12134798:C:T	150.53	119572761	0.08	0.014
rs10802114:G:C	150.53	119573031	0.08	0.014
rs4021423:T:A	150.53	119573100	0.08	0.014
rs10923864:C:A	150.54	119578225	0.08	0.014
rs12141925:C:T	150.54	119579173	0.08	0.014
rs6704100:G:A	150.54	119580799	0.08	0.014
rs10754411:T:C	150.54	119581019	0.08	0.014
rs11804969:A:G	150.54	119583339	0.08	0.014
rs9919159:G:A	150.56	119584367	0.078	0.013
rs4659014:T:C	150.57	119584874	0.078	0.013
rs10802117:C:T	150.59	119585241	0.077	0.013
rs346670:G:A	150.59	119586041	0.076	0.013
rs10923868:G:C	150.59	119586155	0.076	0.013
rs346671:T:C	150.59	119586635	0.076	0.012
rs346676:T:C	150.59	119587294	0.076	0
rs4077553:C:T	150.59	119587771	0.076	0
rs4481896:C:T	150.59	119588893	0.076	0
rs12139088:G:A	150.59	119588974	0.076	0
rs346682:G:C	150.59	119590700	0.076	0
rs12119140:C:G	150.59	119590806	0.076	0
rs3850869:C:T	150.59	119593394	0.076	0
rs10494227:A:G	150.59	119594822	0.076	0
rs10923870:G:T	150.59	119595136	0.076	0
rs1923025:A:G	150.59	119595460	0.076	0
rs10923871:T:C	150.59	119595528	0.076	0
rs11586489:A:G	150.59	119595623	0.076	0
rs346683:G:A	150.59	119596308	0.076	0
rs17258348:A:G	150.59	119597039	0.076	0
rs12057263:G:A	150.6	119601130	0.076	0
rs2024838:C:G	150.6	119601698	0.076	0
rs4659015:C:A	150.6	119603260	0.076	0
rs4659209:C:T	150.6	119603412	0.076	0
rs12141423:A:G	150.6	119604797	0.076	0
rs6679373:A:G	150.6	119606894	0.076	0
rs10923872:T:C	150.6	119607829	0.076	0
rs10923873:C:T	150.6	119607863	0.076	0
rs10923874:A:T	150.6	119608060	0.076	0
rs10923875:T:C	150.61	119608326	0.075	0
rs6689350:T:C	150.61	119609459	0.075	0
rs6656016:G:C	150.61	119611447	0.075	0
rs12064436:G:C	150.61	119611577	0.075	0
rs12046880:A:G	150.61	119611928	0.075	0
rs10923876:G:A	150.61	119611980	0.075	0
rs10802118:A:G	150.61	119612039	0.075	0
rs10802122:C:T	150.61	119612175	0.075	0
rs12024934:G:A	150.62	119615143	0.075	0
rs3862260:G:A	150.62	119618166	0.075	0
rs4659216:A:C	150.62	119618261	0.075	0
rs3850870:C:T	150.62	119618414	0.075	0
rs699775:A:T	150.62	119619529	0.075	0
rs1045827:T:C	150.62	119619819	0.075	0
rs2281493:T:C	150.62	119620164	0.075	0
rs10754416:T:C	150.62	119620908	0.075	0
rs12081887:C:T	150.62	119621680	0.075	0
rs7552885:C:T	150.62	119622343	0.075	0
rs3795661:G:A	150.62	119622502	0.075	0
rs3795662:G:T	150.62	119622512	0.075	0
rs3795663:G:A	150.62	119622564	0.075	0
rs4659221:G:A	150.64	119625730	0.075	0
rs431441:G:C	150.68	119631394	0.074	0
rs838986:C:G	150.68	119632498	0.071	0
rs10754417:G:T	150.68	119634831	0.071	0
rs347904:C:T	150.68	119634997	0.071	0
rs10494228:G:C	150.68	119635202	0.071	0
rs347905:A:G	150.68	119637411	0.071	0
rs376910:G:T	150.69	119638654	0.071	0
rs838989:G:A	150.69	119640283	0.071	0
rs347908:A:T	150.69	119640976	0.071	0
rs347911:C:T	150.7	119645557	0.071	0
rs838990:T:C	150.71	119650629	0.071	0
rs372814:T:C	150.71	119650956	0.071	0
rs454510:A:G	150.71	119652419	0.071	0
rs377033:C:G	150.72	119654029	0.071	0
rs404937:C:G	150.72	119654299	0.071	0
rs496886:C:T	150.72	119655062	0.07	0
rs481357:T:C	150.73	119658220	0.053	0
rs677277:G:A	150.73	119659675	0.053	0
rs191535:A:G	150.73	119661585	0.053	0
rs629735:G:T	150.74	119664309	0.053	0
rs10923884:A:T	150.74	119664602	0.053	0
rs12043284:G:A	150.74	119664810	0.053	0
rs493427:A:T	150.74	119664859	0.053	0
rs541503:T:C	150.74	119665674	0.053	0
rs539799:T:C	150.74	119665849	0.053	0
rs539708:G:T	150.74	119665880	0.053	0
rs662243:C:A	150.74	119666941	0.053	0
rs1163251:T:C	150.74	119667132	0.053	0
rs598100:T:G	150.74	119671224	0.053	0
rs594400:G:T	150.74	119671652	0.053	0
rs2363498:T:A	150.74	119672201	0.053	0
rs612430:A:G	150.74	119673402	0.053	0
rs12025390:C:T	150.74	119673664	0.053	0
rs514491:C:T	150.74	119674120	0.053	0
rs12121447:C:T	150.74	119674348	0.053	0
rs511059:G:T	150.74	119674458	0.053	0
rs627707:C:G	150.74	119674510	0.053	0
rs487884:C:T	150.74	119674707	0.053	0
rs12091329:T:C	150.74	119674734	0.053	0
rs487081:G:A	150.74	119674766	0.053	0
rs639216:C:T	150.74	119674791	0.053	0
rs839605:C:A	150.74	119674901	0.053	0
rs606312:G:A	150.74	119679959	0.053	0
rs866321:T:C	150.74	119681846	0.053	0
rs4659226:A:G	150.75	119682349	0.053	0
rs12146074:T:C	150.75	119684704	0.053	0
rs12127451:C:A	150.75	119685007	0.053	0
rs12127605:C:T	150.75	119685561	0.053	0
rs10494229:A:G	150.75	119686494	0.053	0
rs12023426:A:G	150.76	119687096	0.053	0
rs11577560:T:C	150.76	119687242	0.053	0
rs620741:G:A	150.76	119687456	0.052	0
rs1406917:A:C	150.76	119689658	0.052	0
rs12082229:C:T	150.76	119697026	0.052	0
rs10158797:G:T	150.76	119697058	0.052	0
rs1853048:C:A	150.76	119697491	0.052	0
rs10923886:T:C	150.76	119697598	0.052	0
rs10802131:A:T	150.76	119697804	0.052	0
rs2764886:C:T	150.76	119699148	0.052	0
rs6683122:G:T	150.76	119699556	0.052	0
rs10802132:C:T	150.76	119699914	0.052	0
rs611365:C:T	150.76	119699948	0.052	0
rs1441011:T:C	150.76	119702751	0.052	0
rs541763:A:G	150.76	119702784	0.052	0
rs11804606:G:T	150.76	119704280	0.052	0
rs592762:A:G	150.76	119704732	0.052	0
rs839613:G:C	150.76	119705126	0.052	0
rs12030925:A:C	150.76	119705159	0.052	0
rs595283:G:C	150.76	119705264	0.052	0
rs10218713:A:G	150.76	119705276	0.052	0
rs561931:A:G	150.76	119711883	0.052	0
rs478093:A:G	150.76	119712503	0.052	0
rs839615:C:G	150.76	119712955	0.052	0
rs636101:T:C	150.76	119714090	0.052	0
rs637868:T:C	150.76	119714487	0.052	0
rs477992:A:G	150.76	119714953	0.052	0
rs666930:T:C	150.76	119716347	0.052	0
rs667770:T:C	150.76	119716531	0.052	0
rs586650:A:G	150.76	119718346	0.052	0
rs942835:T:C	150.76	119720395	0.052	0
rs550174:T:C	150.76	119721020	0.052	0
rs894079:A:G	150.76	119721034	0.052	0
rs3790707:C:T	150.76	119721950	0.052	0
rs12144094:C:G	150.76	119722200	0.052	0
rs662602:C:G	150.76	119724280	0.052	0
rs663807:A:G	150.76	119724495	0.052	0
rs483180:C:G	150.76	119724882	0.052	0
rs1886736:C:T	150.76	119724921	0.052	0
rs2843023:C:G	150.77	119726456	0.052	0
rs2236398:G:C	150.77	119726944	0.052	0
rs616111:C:G	150.77	119727368	0.052	0
rs6668589:T:C	150.78	119728454	0.052	0
rs10494230:G:A	150.78	119728642	0.052	0
rs12064784:C:A	150.78	119729497	0.052	0
rs523395:T:C	150.78	119729854	0.052	0
rs920513:C:A	150.78	119729983	0.052	0
rs3828090:G:A	150.78	119730103	0.052	0
rs11589332:T:C	150.78	119730581	0.052	0
rs10923895:T:C	150.79	119731507	0.052	0
rs2246410:A:G	150.79	119731832	0.052	0
rs512854:A:G	150.8	119732440	0.047	0
A: Physical position of the SNP using the GRCh38 genome build.
B: Derived allele EHH indicates the EHH for the derived allele, T.
C: Ancestral allele EHH indicates the EHH for the ancestral allele, G.

## Sheet: Table S6
Table S6. The top 5% of standardized integrated haplotype score (iHS) values in Finns using METSIM (n=6,738) across chromosome 1 for SNPs with a minor allele frequency > 0.05.
ID	Allele frequency	Ancestral allele iHHA	Derived allele iHHB	iHSC	Standard iHSD
rs6682475:G:C	0.74	0.06	0.13	-0.77	-1.95
rs6684820:G:A	0.25	0.25	0.07	1.23	3.35
rs10907174:A:T	0.2	0.22	0.11	0.73	3.1
rs10907175:A:C	0.09	0.18	0.26	-0.37	1.96
rs9729550:A:C	0.25	0.25	0.08	1.18	3.27
rs1815606:G:T	0.3	0.29	0.07	1.45	3.2
rs11721:C:A	0.12	0.2	0.16	0.21	2.55
rs2887286:T:C	0.17	0.2	0.1	0.7	3.14
rs3813199:G:A	0.09	0.18	0.23	-0.25	2.12
rs3766186:C:A	0.09	0.17	0.23	-0.28	2.09
rs7515488:C:T	0.14	0.19	0.12	0.43	2.8
rs4970364:T:C	0.28	0.27	0.06	1.46	3.45
rs6675798:T:C	0.11	0.19	0.18	0.06	2.53
rs6603783:T:C	0.11	0.19	0.18	0.06	2.54
rs6603785:A:T	0.14	0.2	0.13	0.43	2.89
rs6603787:G:T	0.07	0.17	0.27	-0.44	2.18
rs3818646:C:T	0.1	0.17	0.2	-0.12	2.31
rs11804831:T:C	0.29	0.27	0.06	1.48	3.49
rs604618:G:A	0.12	0.2	0.12	0.49	3.2
rs12142199:G:A	0.74	0.06	0.25	-1.4	-2.95
rs1810745:A:G	0.91	0.15	0.17	-0.13	-2.54
rs307370:A:G	0.77	0.08	0.23	-1.01	-2.84
rs17160669:C:T	0.14	0.19	0.15	0.25	2.52
rs2649588:C:T	0.86	0.11	0.19	-0.57	-2.87
rs12089560:A:G	0.14	0.19	0.11	0.56	3.09
rs1781145:A:C	0.29	0.23	0.1	0.83	2.46
rs6690515:G:A	0.21	0.17	0.14	0.2	2.02
rs6669795:A:C	0.1	0.14	0.11	0.21	2.77
rs9439458:T:C	0.23	0.18	0.12	0.35	2.14
rs1077906:A:G	0.1	0.14	0.11	0.21	2.77
rs3813216:A:G	0.1	0.14	0.1	0.3	2.91
rs9439462:C:T	0.1	0.14	0.09	0.43	3.11
rs12032637:A:G	0.1	0.14	0.09	0.41	3.07
rs1571149:A:G	0.33	0.19	0.08	0.87	2.29
rs7290:T:C	0.33	0.18	0.08	0.84	2.26
rs3766180:T:C	0.33	0.18	0.08	0.84	2.26
rs3766178:T:C	0.33	0.18	0.08	0.84	2.26
rs7533:A:G	0.33	0.18	0.08	0.84	2.26
rs7517401:G:A	0.33	0.18	0.06	1.09	2.63
rs3128342:C:A	0.49	0.25	0.04	1.79	2.99
rs3766170:T:C	0.33	0.17	0.07	0.91	2.37
rs3766169:A:C	0.33	0.16	0.07	0.82	2.23
rs2474454:A:T	0.06	0.13	0.18	-0.33	2.34
rs4648819:G:A	0.84	0.45	0.03	2.82	2.74
rs10909848:G:T	0.61	0.04	0.12	-1.01	-1.95
rs6681741:C:T	0.07	0.09	0.17	-0.6	1.95
rs2981881:T:C	0.21	0.14	0.11	0.2	2.02
rs2817185:A:G	0.14	0.19	0.2	-0.05	2.16
rs731031:T:C	0.23	0.17	0.12	0.34	2.12
rs881142:A:T	0.23	0.17	0.08	0.72	2.72
rs2651902:C:T	0.11	0.12	0.16	-0.26	2.04
rs1798246:A:C	0.47	0.31	0.06	1.65	2.81
rs2651899:T:C	0.36	0.22	0.1	0.83	2.17
rs2651935:C:T	0.07	0.11	0.17	-0.45	2.17
rs10909887:A:T	0.53	0.06	0.31	-1.7	-2.46
rs868718:G:A	0.53	0.05	0.31	-1.79	-2.6
rs2817134:T:C	0.93	0.18	0.13	0.33	-2.08
rs2651929:T:C	0.31	0.23	0.09	0.93	2.42
rs2651928:C:T	0.23	0.19	0.15	0.23	1.95
rs2651927:A:C	0.23	0.19	0.15	0.23	1.95
rs2651925:C:G	0.23	0.19	0.15	0.23	1.95
rs4233024:C:T	0.88	0.1	0.14	-0.29	-2.43
rs10752733:A:G	0.91	0.16	0.13	0.23	-2.01
rs2817138:T:G	0.88	0.11	0.14	-0.2	-2.35
rs2651919:G:T	0.9	0.13	0.14	-0.02	-2.1
rs2817139:A:G	0.9	0.14	0.14	0.01	-2.05
rs7545871:A:G	0.71	0.1	0.22	-0.84	-2.2
rs6685614:G:A	0.71	0.11	0.22	-0.72	-2.01
rs7539775:G:A	0.71	0.11	0.22	-0.71	-1.99
rs12094678:G:A	0.2	0.22	0.15	0.35	2.46
rs10797382:C:T	0.19	0.21	0.17	0.24	2.28
rs10797383:T:C	0.22	0.23	0.15	0.4	2.34
rs10909895:T:C	0.22	0.23	0.15	0.4	2.33
rs9659513:T:G	0.22	0.24	0.13	0.6	2.67
rs905133:G:C	0.06	0.19	0.21	-0.09	2.7
rs12095716:G:C	0.18	0.24	0.12	0.67	3.09
rs13328662:A:G	0.08	0.19	0.31	-0.5	2.1
rs6424068:A:G	0.05	0.19	0.16	0.17	3.05
rs12072073:T:C	0.14	0.23	0.11	0.75	3.29
rs10909901:C:T	0.14	0.23	0.11	0.75	3.29
rs2817145:T:A	0.14	0.22	0.1	0.76	3.31
rs2817146:C:T	0.05	0.18	0.16	0.14	3
rs2817147:T:C	0.15	0.26	0.1	1	3.67
rs2651888:G:T	0.14	0.26	0.1	0.9	3.52
rs10158583:G:A	0.09	0.23	0.22	0.07	2.59
rs2651886:G:C	0.1	0.24	0.2	0.19	2.73
rs6424069:T:C	0.15	0.26	0.11	0.9	3.51
rs10797384:A:G	0.09	0.23	0.1	0.86	3.7
rs10909905:G:A	0.1	0.23	0.09	0.97	3.86
rs2817158:G:A	0.08	0.23	0.12	0.65	3.42
rs2817159:A:G	0.15	0.27	0.12	0.81	3.39
rs12036784:G:A	0.09	0.23	0.28	-0.17	2.24
rs2455110:G:A	0.21	0.29	0.15	0.63	2.7
rs2455109:A:T	0.23	0.29	0.13	0.83	2.9
rs11807062:A:C	0.21	0.28	0.15	0.59	2.65
rs2249336:T:C	0.22	0.29	0.14	0.74	2.75
rs905138:G:T	0.13	0.24	0.17	0.35	2.76
rs2455118:A:G	0.21	0.29	0.17	0.52	2.52
rs2500302:T:C	0.12	0.13	0.14	-0.07	2.12
rs2455117:T:A	0.16	0.13	0.11	0.11	2.2
rs1984069:C:T	0.88	0.16	0.17	-0.06	-2.07
rs2244013:G:A	0.18	0.17	0.13	0.28	2.34
rs870171:G:T	0.24	0.19	0.12	0.45	2.29
rs867814:C:T	0.87	0.13	0.16	-0.2	-2.29
rs2487670:G:A	0.1	0.15	0.18	-0.17	2.18
rs2493256:A:G	0.11	0.16	0.17	-0.1	2.29
rs12745860:C:T	0.89	0.17	0.16	0.1	-1.93
rs2487681:T:C	0.1	0.15	0.17	-0.13	2.25
rs10909947:G:T	0.92	0.17	0.14	0.18	-2.29
rs2298082:T:C	0.9	0.19	0.18	0.07	-1.98
rs2185639:C:T	0.9	0.19	0.18	0.06	-1.98
rs12124163:G:T	0.9	0.19	0.18	0.07	-1.98
rs10797395:G:A	0.9	0.19	0.18	0.05	-2
rs881978:C:T	0.9	0.19	0.18	0.07	-1.98
rs2493314:G:T	0.08	0.17	0.21	-0.18	2.55
rs2821041:C:T	0.1	0.18	0.22	-0.19	2.16
rs4648505:T:C	0.11	0.18	0.16	0.11	2.61
rs2821040:A:G	0.07	0.16	0.21	-0.22	2.49
rs2821039:G:A	0.07	0.16	0.21	-0.24	2.47
rs2821034:T:C	0.31	0.21	0.09	0.9	2.37
rs6685801:T:C	0.07	0.17	0.15	0.09	2.93
rs869697:G:A	0.06	0.17	0.27	-0.47	2.18
rs7516641:A:G	0.13	0.18	0.18	0.01	2.24
rs878063:T:C	0.12	0.18	0.22	-0.18	2.17
rs2821054:G:T	0.79	0.15	0.25	-0.47	-1.98
rs12080677:A:G	0.12	0.2	0.19	0.06	2.55
rs2794347:G:C	0.87	0.16	0.21	-0.28	-2.4
rs2821053:T:C	0.88	0.2	0.2	-0.03	-2.12
rs2794340:T:C	0.93	0.3	0.19	0.43	-1.95
rs2821050:A:G	0.84	0.11	0.23	-0.76	-2.79
rs2995009:G:A	0.75	0.11	0.25	-0.82	-2.01
rs2995008:T:C	0.75	0.11	0.25	-0.82	-2.01
rs7544357:G:A	0.31	0.26	0.11	0.85	2.29
rs2794327:C:T	0.65	0.1	0.28	-1.05	-2.02
rs2821023:T:C	0.84	0.15	0.2	-0.3	-2.25
rs2251098:G:A	0.91	0.26	0.27	-0.07	-2.44
rs2181484:A:G	0.91	0.27	0.27	-0.01	-2.36
rs4323679:C:T	0.49	0.18	0.06	1.17	2.03
rs10799261:T:C	0.47	0.18	0.06	1.07	1.94
rs12023925:T:C	0.47	0.18	0.06	1.08	1.94
rs9426494:C:T	0.59	0.16	0.03	1.56	2.23
rs4468133:G:A	0.38	0.03	0.17	-1.77	-2.04
rs16840901:T:C	0.39	0.05	0.26	-1.74	-1.98
rs10915471:T:G	0.33	0.12	0.06	0.72	2.07
rs351605:T:C	0.49	0.13	0.04	1.11	1.94
rs351610:T:C	0.49	0.14	0.03	1.53	2.59
rs641473:T:C	0.49	0.14	0.03	1.48	2.51
rs581070:C:G	0.49	0.14	0.03	1.46	2.48
rs600933:T:C	0.33	0.09	0.05	0.65	1.97
rs675895:T:C	0.33	0.09	0.05	0.66	1.97
rs480106:T:C	0.33	0.09	0.05	0.65	1.97
rs678391:A:G	0.33	0.09	0.05	0.66	1.98
rs596133:C:A	0.33	0.09	0.05	0.66	1.98
rs17410050:C:T	0.4	0.03	0.21	-2.09	-2.43
rs349392:G:T	0.52	0.15	0.03	1.57	2.41
rs349391:T:C	0.52	0.15	0.03	1.57	2.41
rs349390:T:C	0.52	0.15	0.03	1.59	2.43
rs483344:A:G	0.52	0.15	0.03	1.52	2.25
rs572439:A:C	0.52	0.15	0.03	1.52	2.25
rs572343:G:A	0.52	0.15	0.03	1.52	2.25
rs2926485:T:C	0.52	0.15	0.03	1.51	2.23
rs902403:T:C	0.42	0.03	0.2	-1.93	-2.18
rs4654526:C:T	0.42	0.03	0.2	-1.93	-2.4
rs7523383:C:T	0.42	0.03	0.2	-1.89	-2.33
rs6679220:T:C	0.42	0.03	0.2	-1.83	-2.25
rs4654430:T:C	0.42	0.03	0.2	-1.85	-2.28
rs6687224:C:G	0.42	0.03	0.2	-1.87	-2.32
rs733308:T:G	0.42	0.03	0.2	-1.87	-2.32
rs4654533:C:G	0.46	0.03	0.17	-1.61	-2.05
rs12562242:G:T	0.43	0.03	0.19	-1.82	-2.23
rs10915530:C:T	0.42	0.03	0.2	-1.96	-2.23
rs4654432:C:T	0.43	0.04	0.19	-1.67	-2.01
rs4654433:G:A	0.43	0.04	0.19	-1.67	-2.01
rs737324:G:C	0.43	0.03	0.19	-1.72	-2.08
rs6667927:C:T	0.42	0.03	0.19	-1.91	-2.15
rs10915533:G:A	0.42	0.03	0.19	-1.89	-2.13
rs6676603:A:T	0.44	0.03	0.18	-1.82	-2.23
rs16839524:C:T	0.06	0.02	1.09	-3.84	-2.64
rs3766962:C:T	0.06	0.02	1.19	-3.99	-2.62
rs4654598:G:A	0.34	0.02	0.17	-2.27	-2.48
rs11586743:G:A	0.39	0.02	0.12	-1.75	-2.01
rs4654605:T:C	0.36	0.02	0.16	-2.17	-2.8
rs16838479:C:T	0.07	0.02	0.89	-3.62	-2.33
rs7537345:G:A	0.35	0.01	0.17	-2.52	-2.75
rs6696372:C:T	0.35	0.01	0.17	-2.52	-2.75
rs12119784:G:A	0.38	0.02	0.15	-2.28	-2.98
rs12066439:C:T	0.35	0.01	0.17	-2.45	-2.66
rs12071255:A:G	0.35	0.01	0.17	-2.46	-2.67
rs17349250:A:G	0.35	0.02	0.17	-2.41	-2.6
rs7552069:G:A	0.35	0.02	0.17	-2.33	-2.48
rs7518471:C:T	0.4	0.02	0.13	-1.9	-2.14
rs11579209:C:T	0.4	0.02	0.13	-1.88	-2.11
rs16839634:G:A	0.37	0.02	0.16	-2.34	-3.08
rs10915597:T:C	0.39	0.02	0.15	-2	-2.41
rs11805709:C:T	0.37	0.03	0.16	-1.71	-2.03
rs10915299:A:T	0.06	0.06	0.1	-0.43	2.19
rs716111:T:C	0.16	0.14	0.15	-0.06	2.05
rs4847580:G:A	0.16	0.04	0.81	-3.14	-3.01
rs4847579:A:T	0.16	0.04	0.82	-3.13	-3
rs10799189:G:A	0.16	0.04	0.81	-3.13	-3
rs11808981:T:C	0.16	0.04	0.82	-3.14	-3
rs11800907:C:T	0.16	0.04	0.81	-3.13	-3
rs4847577:G:C	0.16	0.04	0.81	-3.13	-2.99
rs4847576:T:C	0.16	0.04	0.81	-3.12	-2.99
rs12568032:G:T	0.16	0.04	0.82	-3.13	-3
rs7555201:C:T	0.16	0.04	0.81	-3.13	-2.99
rs12094921:T:C	0.16	0.04	0.81	-3.14	-3.01
rs10915403:G:A	0.16	0.04	0.81	-3.07	-2.9
rs12127626:C:A	0.16	0.04	0.85	-3.07	-2.56
rs12408534:T:C	0.1	0.07	1.65	-3.11	-1.95
rs7512133:G:A	0.1	0.06	1.66	-3.24	-2.13
rs6681674:T:C	0.1	0.06	1.66	-3.24	-2.13
rs7515412:C:T	0.06	0.14	0.22	-0.44	2.17
rs12568815:C:T	0.06	0.14	0.22	-0.45	2.17
rs11260696:T:C	0.06	0.14	0.21	-0.44	2.19
rs6672325:A:G	0.06	0.14	0.21	-0.44	2.18
rs12566922:T:G	0.05	0.22	0.24	-0.11	2.67
rs10796404:G:A	0.2	0.2	0.15	0.26	2.31
rs9787315:G:C	0.4	0.31	0.13	0.87	2.17
rs11260698:C:T	0.42	0.32	0.11	1.04	2.1
rs11260699:C:A	0.21	0.19	0.13	0.36	2.28
rs12129833:T:C	0.09	0.16	0.23	-0.37	1.96
rs9730140:A:G	0.22	0.21	0.14	0.4	2.34
rs12128558:C:A	0.09	0.16	0.23	-0.37	1.97
rs1935759:T:A	0.45	0.05	0.3	-1.7	-2.18
rs1418632:C:T	0.45	0.06	0.3	-1.67	-2.14
rs1935761:T:A	0.12	0.09	1.65	-2.9	-2
rs17028231:G:A	0.12	0.09	1.65	-2.9	-2
rs17426290:C:T	0.16	0.04	1.16	-3.5	-3.21
rs12029598:C:T	0.42	0.15	0.04	1.19	2.45
rs6670965:A:G	0.43	0.15	0.04	1.32	2.51
rs10465911:T:C	0.43	0.15	0.04	1.29	2.46
rs12078031:A:G	0.46	0.16	0.05	1.21	2.15
rs12078062:A:C	0.46	0.16	0.05	1.17	2.24
rs971816:A:C	0.46	0.16	0.05	1.19	2.11
rs971815:T:C	0.47	0.16	0.05	1.22	2.16
rs771073:C:T	0.2	0.06	0.77	-2.51	-2.33
rs17028814:T:A	0.1	0.12	2.62	-3.05	-2.22
rs1032803:C:T	0.38	0.09	0.46	-1.66	-1.95
rs1287622:A:G	0.43	0.18	0.06	1.05	2.11
rs1287623:A:G	0.59	0.34	0.03	2.32	3.4
rs11121648:T:G	0.59	0.34	0.02	2.69	3.97
rs1287635:T:C	0.43	0.18	0.06	1.04	2.09
rs1287634:G:A	0.43	0.18	0.06	1.04	2.09
rs489933:C:T	0.43	0.18	0.06	1.04	2.1
rs555164:T:C	0.43	0.18	0.06	1.04	2.09
rs1287630:G:A	0.59	0.34	0.02	2.67	3.93
rs868163:A:G	0.65	0.37	0.02	2.98	4.19
rs1287638:C:T	0.55	0.19	0.04	1.53	2.43
rs3747992:G:A	0.38	0.02	0.28	-2.52	-3.37
rs3747988:A:C	0.38	0.02	0.27	-2.49	-3.19
rs11121956:C:T	0.38	0.02	0.27	-2.5	-3.2
rs12401883:C:T	0.21	0.02	0.22	-2.33	-2.06
rs2312464:A:G	0.43	0.02	0.19	-2.05	-2.58
rs2134551:G:A	0.78	0.19	0.02	2.04	2.02
rs4908936:A:C	0.19	0.02	0.24	-2.35	-2.07
rs11122125:A:G	0.41	0.02	0.21	-2.27	-2.68
rs3747987:T:C	0.78	0.18	0.02	2.02	1.98
rs9628989:C:T	0.19	0.02	0.24	-2.37	-2.11
rs9628990:G:T	0.19	0.02	0.24	-2.38	-2.11
rs11120772:G:A	0.43	0.02	0.18	-2.13	-2.7
rs7549818:A:G	0.78	0.18	0.02	2.03	1.99
rs7549324:G:A	0.41	0.02	0.21	-2.34	-2.79
rs869107:G:C	0.41	0.03	0.21	-2.05	-2.37
rs11120832:T:C	0.41	0.03	0.21	-2.06	-2.38
rs2062784:T:C	0.19	0.02	0.23	-2.43	-2.2
rs12033563:T:C	0.41	0.03	0.21	-2.02	-2.32
rs11120871:C:T	0.41	0.03	0.21	-1.94	-2.2
rs4908603:A:G	0.15	0.02	0.41	-3.09	-2.58
rs6660956:T:C	0.4	0.02	0.22	-2.24	-2.65
rs12745395:G:A	0.44	0.03	0.18	-1.86	-2.43
rs12567565:C:A	0.14	0.05	1.57	-3.46	-3.15
rs12046716:C:T	0.14	0.06	1.42	-3.12	-2.63
rs2843494:T:C	0.18	0.06	0.86	-2.62	-2.52
rs2843493:A:G	0.72	0.32	0.06	1.73	1.96
rs9434661:C:T	0.16	0.08	1.07	-2.57	-2.09
rs2235790:C:T	0.16	0.08	1.07	-2.56	-2.08
rs4908850:G:A	0.11	0.24	0.3	-0.22	2.12
rs12087088:T:C	0.11	0.25	0.3	-0.19	2.15
rs1534997:A:G	0.1	0.24	0.34	-0.33	1.94
rs709209:A:G	0.31	0.33	0.18	0.6	1.93
rs1802353:C:T	0.06	0.2	0.32	-0.46	2.14
rs3789504:C:T	0.16	0.26	0.28	-0.05	2.07
rs17029372:G:T	0.17	0.27	0.23	0.19	2.32
rs7547093:T:C	0.17	0.27	0.23	0.19	2.32
rs3789492:A:T	0.17	0.27	0.24	0.11	2.2
rs7546772:C:G	0.17	0.27	0.24	0.11	2.19
rs3789484:T:C	0.17	0.27	0.24	0.11	2.2
rs3789482:G:A	0.15	0.26	0.28	-0.1	1.99
rs722333:A:G	0.17	0.27	0.24	0.11	2.19
rs7512532:G:C	0.17	0.27	0.24	0.12	2.21
rs6683017:T:C	0.06	0.21	0.31	-0.4	2.28
rs6675376:G:C	0.17	0.27	0.22	0.2	2.34
rs4536029:C:G	0.17	0.27	0.22	0.22	2.37
rs7534046:A:G	0.16	0.26	0.27	-0.02	2.11
rs4582826:T:C	0.06	0.21	0.31	-0.39	2.25
rs17029399:A:T	0.08	0.22	0.18	0.21	3.1
rs10864548:T:C	0.17	0.27	0.26	0.05	2.1
rs11121875:G:C	0.17	0.27	0.26	0.05	2.09
rs1002966:T:C	0.08	0.22	0.29	-0.25	2.45
rs2986749:A:G	0.17	0.27	0.25	0.07	2.14
rs2986738:G:C	0.17	0.27	0.25	0.05	2.1
rs2986739:A:G	0.17	0.27	0.25	0.07	2.14
rs2986742:T:C	0.17	0.27	0.25	0.07	2.13
rs11806429:C:T	0.16	0.26	0.27	-0.04	1.96
rs9434795:T:C	0.18	0.27	0.24	0.12	2.22
rs2986744:G:A	0.07	0.22	0.29	-0.28	2.41
rs11806282:C:T	0.07	0.22	0.37	-0.53	2.06
rs2986745:C:G	0.18	0.26	0.24	0.11	2.06
rs4908898:C:A	0.09	0.23	0.22	0.04	2.54
rs11587438:C:T	0.87	0.14	0.14	0.03	-1.93
rs11122115:C:T	0.25	0.03	0.32	-2.51	-2.46
rs156985:C:T	0.25	0.03	0.32	-2.49	-2.43
rs156987:C:A	0.25	0.03	0.32	-2.5	-2.45
rs156984:C:A	0.25	0.03	0.32	-2.5	-2.44
rs429383:A:G	0.75	0.32	0.03	2.5	2.74
rs278021:T:C	0.75	0.32	0.03	2.49	2.73
rs399242:C:T	0.76	0.35	0.03	2.6	2.88
rs277671:C:A	0.24	0.03	0.35	-2.52	-2.47
rs277678:C:T	0.26	0.03	0.28	-2.23	-2.23
rs277681:A:C	0.26	0.03	0.28	-2.22	-2.22
rs277682:C:T	0.26	0.03	0.28	-2.23	-2.23
rs11122129:C:G	0.17	0.02	0.67	-3.46	-3.53
rs11122135:G:A	0.17	0.02	0.67	-3.48	-3.55
rs17027008:T:A	0.17	0.02	0.67	-3.37	-3.38
rs12034160:C:T	0.17	0.02	0.67	-3.29	-3.26
rs11122141:G:A	0.17	0.03	0.66	-3.26	-3.2
rs1475635:A:G	0.18	0.03	0.57	-3.07	-3.28
rs11122144:G:A	0.18	0.03	0.57	-3.07	-3.27
rs11122146:T:C	0.18	0.03	0.57	-3.07	-3.27
rs12142932:C:T	0.18	0.03	0.57	-3.07	-3.27
rs10864639:G:T	0.16	0.03	0.71	-3.3	-3.27
rs12023549:A:G	0.19	0.03	0.49	-2.87	-2.93
rs12048319:G:T	0.19	0.03	0.52	-2.94	-3.06
rs6664814:C:T	0.19	0.03	0.49	-2.87	-2.93
rs5021612:T:C	0.19	0.03	0.49	-2.87	-2.93
rs1542899:A:G	0.16	0.03	0.71	-3.31	-3.28
rs12059518:A:G	0.19	0.03	0.49	-2.87	-2.93
rs12026698:C:T	0.16	0.03	0.7	-3.29	-3.25
rs7536222:A:G	0.2	0.03	0.49	-2.86	-2.92
rs17029864:G:A	0.2	0.03	0.49	-2.86	-2.93
rs12735232:T:C	0.19	0.03	0.52	-2.98	-3.12
rs629196:A:G	0.71	0.13	0.02	1.74	1.99
rs811400:G:A	0.66	0.1	0.02	1.54	1.96
rs11120773:G:T	0.16	0.02	0.68	-3.6	-3.75
rs11120776:A:G	0.16	0.02	0.68	-3.6	-3.75
rs7522354:G:A	0.2	0.02	0.48	-3.16	-3.42
rs11120777:C:T	0.16	0.02	0.68	-3.59	-3.74
rs12023462:A:G	0.16	0.02	0.68	-3.68	-3.88
rs10779668:T:A	0.66	0.1	0.02	1.6	2.06
rs10864244:G:A	0.2	0.02	0.48	-3.2	-3.49
rs12736358:C:T	0.2	0.02	0.48	-3.2	-3.5
rs11120780:A:G	0.66	0.1	0.02	1.52	1.93
rs17029985:A:G	0.17	0.02	0.68	-3.61	-3.77
rs7546903:G:A	0.7	0.13	0.02	1.9	2.18
rs6655933:G:A	0.2	0.02	0.47	-3.05	-3.24
rs12140089:T:C	0.2	0.02	0.47	-3.05	-3.24
rs950493:T:C	0.19	0.02	0.51	-3.11	-3.35
rs10399866:G:A	0.2	0.02	0.48	-3.02	-3.18
rs3810982:C:T	0.2	0.02	0.48	-3.02	-3.18
rs12727063:T:C	0.2	0.02	0.47	-3.02	-3.18
rs1876848:G:A	0.2	0.02	0.47	-3.02	-3.18
rs17030041:C:T	0.17	0.02	0.65	-3.42	-3.47
rs7515502:C:G	0.2	0.02	0.48	-2.98	-3.13
rs12132296:C:A	0.17	0.02	0.65	-3.38	-3.4
rs12133292:C:A	0.16	0.02	0.73	-3.6	-3.36
rs12122806:T:C	0.21	0.02	0.42	-2.99	-3.14
rs10864247:G:A	0.71	0.13	0.02	1.84	2.14
rs2412219:T:C	0.71	0.13	0.02	1.85	2.16
rs1567401:T:C	0.71	0.13	0.02	1.85	2.16
rs878896:C:G	0.21	0.02	0.43	-3	-3.15
rs7519035:A:G	0.71	0.13	0.02	1.87	2.18
rs6681529:G:A	0.53	0.09	0.02	1.6	2.37
rs2898915:T:C	0.53	0.09	0.02	1.63	2.41
rs6691809:A:G	0.53	0.09	0.02	1.58	2.34
rs6577401:T:C	0.53	0.09	0.02	1.58	2.34
rs6577402:T:C	0.53	0.09	0.02	1.6	2.36
rs6693691:T:C	0.55	0.11	0.02	1.77	2.83
rs2412211:C:G	0.54	0.1	0.02	1.45	2.14
rs12738895:T:C	0.54	0.1	0.02	1.48	2.36
rs6577407:C:G	0.65	0.13	0.02	1.89	2.51
rs4908588:T:C	0.68	0.16	0.02	2.16	2.67
rs12048599:T:C	0.11	0.02	0.48	-3.41	-2.78
rs7553537:C:T	0.11	0.02	0.48	-3.41	-2.78
rs12097009:A:G	0.13	0.02	0.25	-2.74	-1.97
rs7517585:C:T	0.68	0.16	0.02	2.21	2.74
rs6577408:A:G	0.11	0.02	0.48	-3.4	-2.77
rs7535234:T:C	0.11	0.02	0.48	-3.4	-2.77
rs7524998:A:G	0.68	0.16	0.02	2.19	2.71
rs7525088:A:C	0.11	0.02	0.48	-3.35	-2.69
rs12034823:C:A	0.11	0.02	0.49	-3.44	-2.82
rs12024267:A:C	0.11	0.02	0.49	-3.44	-2.82
rs12027605:G:A	0.11	0.02	0.49	-3.44	-2.82
rs6577409:A:G	0.68	0.15	0.02	2.09	2.55
rs12028151:T:G	0.11	0.01	0.49	-3.57	-3.02
rs12564136:T:C	0.68	0.16	0.02	2.13	2.51
rs6577410:T:C	0.68	0.16	0.02	2.13	2.51
rs4378229:T:C	0.68	0.16	0.02	2.14	2.53
rs6690314:A:G	0.7	0.18	0.02	2.32	2.78
rs11120826:T:C	0.68	0.16	0.02	2.13	2.51
rs7552540:A:G	0.68	0.16	0.02	2.13	2.51
rs7553100:A:G	0.68	0.16	0.02	2.13	2.51
rs4908595:T:C	0.68	0.16	0.02	2.13	2.51
rs10779671:A:G	0.68	0.16	0.02	2.13	2.51
rs10864269:G:A	0.68	0.16	0.02	2.21	2.63
rs10864270:T:G	0.68	0.16	0.02	2.21	2.63
rs3923058:C:T	0.12	0.02	0.44	-3.3	-2.61
rs6577412:G:A	0.68	0.16	0.03	1.85	2.18
rs4564160:T:C	0.83	0.63	0.02	3.36	3.58
rs7537360:T:C	0.84	0.75	0.02	3.7	3.78
rs7535157:A:T	0.84	0.75	0.02	3.7	3.78
rs4565737:A:G	0.84	0.75	0.02	3.7	3.78
rs9434824:A:G	0.73	0.2	0.03	2.08	2.27
rs9434457:G:A	0.27	0.03	0.2	-2.08	-1.99
rs9434826:G:A	0.16	0.02	0.75	-3.78	-3.64
rs9434829:T:G	0.16	0.02	0.75	-3.85	-3.75
rs7542716:C:T	0.24	0.02	0.15	-2.31	-2.09
rs9434830:G:A	0.16	0.02	0.75	-3.86	-3.77
rs9434459:C:T	0.21	0.02	0.41	-3.1	-3.31
rs9434833:C:T	0.16	0.02	0.77	-3.89	-3.81
rs7538211:C:T	0.24	0.02	0.15	-2.31	-2.09
rs7515073:G:C	0.24	0.02	0.15	-2.31	-2.09
rs9434834:T:C	0.16	0.02	0.77	-3.89	-3.81
rs7544611:C:T	0.24	0.02	0.15	-2.28	-2.05
rs2071918:C:T	0.16	0.02	0.77	-3.85	-3.74
rs12070592:C:T	0.16	0.02	0.77	-3.85	-3.75
rs9434844:G:A	0.65	0.15	0.03	1.61	2.08
rs4908443:T:C	0.65	0.15	0.03	1.59	2.04
rs6656160:G:A	0.65	0.15	0.03	1.69	2.19
rs9434482:T:G	0.65	0.14	0.03	1.53	1.96
rs845229:G:A	0.27	0.03	0.31	-2.22	-2.22
rs11120909:C:T	0.45	0.03	0.18	-1.69	-2.16
rs763162:T:A	0.45	0.03	0.18	-1.69	-2.16
rs763164:C:G	0.45	0.03	0.18	-1.67	-2.13
rs11120917:C:T	0.45	0.04	0.18	-1.65	-2.11
rs17445205:G:A	0.12	0.04	1	-3.23	-2.72
rs1193240:A:C	0.47	0.14	0.05	1.09	1.96
rs1193235:T:C	0.47	0.14	0.05	1.09	1.96
rs1193234:T:C	0.47	0.14	0.05	1.09	1.96
rs12562016:C:T	0.13	0.05	0.82	-2.81	-2.07
rs4908688:C:T	0.23	0.02	0.27	-2.42	-2.27
rs1012477:G:C	0.24	0.03	0.28	-2.25	-2
rs17374292:C:T	0.24	0.03	0.28	-2.21	-1.94
rs12061787:G:C	0.24	0.03	0.28	-2.21	-1.93
rs17386406:G:A	0.12	0.02	0.4	-2.93	-2.04
rs2781087:G:T	0.82	0.09	0.11	-0.23	-1.97
rs12138897:C:G	0.38	0.2	0.09	0.74	2.02
rs3765964:G:A	0.27	0.17	0.12	0.33	1.93
rs6680186:G:A	0.46	0.22	0.08	1.07	1.93
rs7513804:C:T	0.5	0.23	0.06	1.34	2.3
rs4908802:G:A	0.49	0.23	0.06	1.31	2.25
rs1075363:T:C	0.47	0.21	0.07	1.15	2.06
rs875148:G:T	0.35	0.14	0.06	0.75	1.93
rs10746482:G:A	0.28	0.12	0.07	0.57	2.05
rs7532691:C:T	0.28	0.12	0.07	0.57	2.05
rs10779707:A:G	0.46	0.21	0.04	1.65	2.82
rs2895997:G:A	0.47	0.21	0.04	1.65	2.82
rs7530465:G:A	0.11	0.16	0.23	-0.33	1.95
rs9430544:T:A	0.38	0.2	0.09	0.85	2.14
rs11589267:C:T	0.49	0.07	0.32	-1.46	-2
rs10864438:G:A	0.11	0.21	0.29	-0.34	1.93
rs6677664:T:C	0.16	0.24	0.21	0.14	2.24
rs1220418:C:T	0.16	0.23	0.25	-0.06	1.93
rs935075:C:T	0.16	0.23	0.25	-0.06	1.93
rs11121501:C:T	0.11	0.18	0.24	-0.26	2.05
rs11828:C:T	0.72	0.08	0.21	-0.95	-2.39
rs6661806:A:T	0.78	0.11	0.18	-0.46	-1.96
rs3003378:A:G	0.22	0.11	0.07	0.45	2.3
rs3003376:T:C	0.23	0.11	0.07	0.47	2.33
rs3123522:T:C	0.23	0.11	0.07	0.47	2.33
rs7414481:A:T	0.53	0.2	0.04	1.53	2.27
rs7528979:C:T	0.26	0.1	0.04	0.87	2.79
rs7539725:A:G	0.21	0.09	0.05	0.55	2.59
rs4543799:G:A	0.15	0.07	0.07	0.06	2.24
rs3762290:A:G	0.15	0.07	0.07	0.07	2.25
rs6671289:G:A	0.15	0.07	0.07	0.05	2.22
rs12144133:T:G	0.47	0.04	0.19	-1.62	-2.18
rs2273299:T:C	0.16	0.08	0.06	0.38	2.63
rs6667049:C:T	0.15	0.08	0.07	0.18	2.41
rs9783053:A:G	0.15	0.08	0.07	0.06	2.24
rs12074936:T:C	0.15	0.08	0.07	0.06	2.24
rs7418410:C:T	0.37	0.12	0.05	0.85	2.19
rs6661326:T:C	0.37	0.12	0.05	0.83	2.17
rs1556915:A:G	0.37	0.12	0.05	0.83	2.17
rs2180185:G:C	0.37	0.12	0.05	0.83	2.16
rs11121526:G:A	0.37	0.12	0.05	0.84	2.18
rs4846198:A:G	0.53	0.13	0.03	1.32	1.95
rs4845930:G:A	0.49	0.11	0.03	1.16	2.02
rs10864450:G:T	0.49	0.11	0.03	1.14	1.99
rs3748575:C:T	0.49	0.11	0.03	1.13	1.98
rs3748576:G:A	0.67	0.21	0.02	2.4	3.03
rs7516878:C:G	0.67	0.21	0.02	2.44	3.1
rs205485:G:T	0.09	0.13	0.15	-0.18	2.22
rs2745282:T:G	0.25	0.21	0.12	0.56	2.31
rs2817644:C:T	0.06	0.17	0.28	-0.48	2.12
rs761087:A:G	0.77	0.13	0.22	-0.48	-1.99
rs734737:T:G	0.78	0.14	0.25	-0.57	-2.14
rs10779760:T:A	0.75	0.12	0.26	-0.76	-1.93
rs11807257:C:A	0.08	0.19	0.23	-0.18	2.22
rs17037122:A:G	0.08	0.19	0.23	-0.16	2.26
rs17037124:G:C	0.08	0.19	0.23	-0.19	2.54
rs10779763:A:C	0.81	0.14	0.25	-0.55	-2.24
rs2335768:G:A	0.79	0.13	0.26	-0.7	-2.33
rs11121786:A:G	0.81	0.14	0.25	-0.55	-2.24
rs17037129:A:C	0.07	0.19	0.33	-0.56	2.01
rs10864530:A:C	0.79	0.14	0.27	-0.68	-2.31
rs6671295:A:G	0.79	0.14	0.27	-0.68	-2.3
rs7526268:C:T	0.78	0.13	0.28	-0.77	-2.45
rs9614:T:G	0.18	0.25	0.21	0.16	2.27
rs6661241:A:T	0.12	0.18	0.25	-0.34	1.93
rs12754681:C:T	0.16	0.13	0.15	-0.12	1.96
rs12125362:G:C	0.79	0.23	0.03	2.01	1.97
rs17346480:T:C	0.11	0.02	0.62	-3.26	-2.54
rs12731666:T:C	0.29	0.03	0.21	-1.98	-1.97
rs10779770:C:A	0.17	0.12	0.09	0.3	2.5
rs10746498:C:G	0.17	0.12	0.09	0.3	2.5
rs3924048:A:G	0.48	0.21	0.04	1.57	2.64
rs4997711:T:G	0.51	0.22	0.05	1.55	2.37
rs4385721:A:G	0.51	0.22	0.05	1.55	2.37
rs3128451:T:G	0.49	0.2	0.05	1.36	2.33
rs3000868:G:A	0.16	0.17	0.18	-0.01	2
rs3000865:T:C	0.18	0.18	0.15	0.18	2.3
rs3000864:C:T	0.18	0.18	0.14	0.23	2.26
rs3010874:A:C	0.19	0.18	0.13	0.28	2.34
rs3000860:C:A	0.16	0.17	0.18	-0.04	1.95
rs3000859:T:A	0.19	0.18	0.14	0.23	2.26
rs3000858:T:C	0.19	0.18	0.14	0.23	2.26
rs3000857:C:T	0.19	0.18	0.14	0.22	2.24
rs3010876:C:T	0.22	0.18	0.12	0.37	2.3
rs3010877:C:T	0.22	0.18	0.12	0.37	2.3
rs10864578:T:A	0.31	0.19	0.08	0.86	2.31
rs11121968:C:A	0.31	0.19	0.08	0.86	2.31
rs3122569:A:G	0.3	0.18	0.08	0.78	2.38
rs10864580:T:G	0.3	0.18	0.08	0.78	2.38
rs4361998:G:T	0.23	0.16	0.09	0.56	2.47
rs7513079:T:G	0.3	0.18	0.07	1.02	2.75
rs3000930:G:A	0.3	0.18	0.07	1.01	2.75
rs3010885:C:T	0.3	0.18	0.07	1.01	2.75
rs3010886:T:C	0.3	0.18	0.06	1.17	3
rs3010888:T:C	0.3	0.18	0.06	1.17	3
rs3010890:G:A	0.3	0.18	0.06	1.17	2.99
rs3000929:A:G	0.23	0.15	0.08	0.71	2.71
rs3010891:A:T	0.3	0.18	0.06	1.13	2.93
rs3935206:T:C	0.3	0.18	0.06	1.13	2.93
rs3010902:C:T	0.23	0.16	0.08	0.71	2.71
rs3010903:T:G	0.23	0.16	0.08	0.71	2.71
rs3010904:T:G	0.3	0.18	0.06	1.12	2.92
rs3010906:C:A	0.23	0.15	0.08	0.71	2.71
rs6541059:T:C	0.3	0.18	0.06	1.12	2.92
rs4453051:C:T	0.31	0.19	0.06	1.21	2.84
rs4846143:A:C	0.3	0.18	0.06	1.11	2.91
rs4603144:A:G	0.3	0.18	0.06	1.11	2.91
rs6662299:T:C	0.31	0.19	0.06	1.2	2.82
rs3000922:A:G	0.23	0.15	0.08	0.71	2.71
rs7542250:A:G	0.31	0.19	0.06	1.21	2.84
rs10746500:T:C	0.24	0.16	0.07	0.79	2.83
rs7531205:T:G	0.31	0.19	0.06	1.18	2.79
rs4072841:A:G	0.24	0.16	0.07	0.79	2.83
rs3795746:T:A	0.31	0.19	0.06	1.19	2.8
rs10864583:A:G	0.24	0.16	0.07	0.8	2.85
rs3010919:G:T	0.23	0.16	0.08	0.68	2.65
rs1132185:C:T	0.23	0.16	0.08	0.68	2.65
rs1018386:A:G	0.31	0.19	0.06	1.16	2.76
rs2359533:A:G	0.31	0.19	0.06	1.16	2.76
rs10864584:T:A	0.26	0.17	0.07	0.83	2.73
rs7549693:T:A	0.26	0.17	0.07	0.83	2.73
rs1811829:G:A	0.15	0.13	0.11	0.21	2.46
rs2223389:A:C	0.25	0.17	0.08	0.76	2.62
rs1008477:G:T	0.23	0.16	0.09	0.59	2.51
rs1009864:T:C	0.18	0.14	0.08	0.53	2.76
rs10864585:C:T	0.18	0.14	0.09	0.51	2.72
rs11121976:C:T	0.16	0.13	0.12	0.12	2.33
rs4282833:G:A	0.18	0.14	0.09	0.51	2.73
rs1812242:C:T	0.22	0.16	0.08	0.73	2.74
rs848578:A:T	0.22	0.15	0.08	0.69	2.81
rs848577:C:G	0.22	0.16	0.07	0.76	2.78
rs860233:T:G	0.2	0.1	0.09	0.09	2.02
rs2999878:T:C	0.38	0.13	0.06	0.8	2.05
rs2999880:C:G	0.38	0.13	0.06	0.8	2.06
rs3105732:A:C	0.39	0.15	0.06	0.95	2.29
rs2999885:A:G	0.09	0.09	0.12	-0.32	2.03
rs12036704:T:C	0.2	0.11	0.1	0.13	2.1
rs12036737:T:G	0.35	0.16	0.06	0.91	2.16
rs3013083:A:G	0.37	0.16	0.06	1.03	2.5
rs3013084:A:G	0.37	0.16	0.06	1.03	2.5
rs3013085:A:T	0.37	0.16	0.06	1.03	2.5
rs12564562:G:A	0.2	0.11	0.09	0.14	2.1
rs3013093:T:C	0.37	0.17	0.06	1.11	2.63
rs2359534:C:T	0.37	0.17	0.06	1.12	2.64
rs3013102:G:A	0.36	0.16	0.06	0.99	2.27
rs3795750:G:A	0.34	0.16	0.07	0.87	2.09
rs3013105:T:C	0.37	0.17	0.06	1.13	2.66
rs3013107:T:C	0.2	0.11	0.09	0.24	2.09
rs7524833:T:C	0.9	0.13	0.15	-0.13	-2.26
rs2999899:G:A	0.54	0.07	0.24	-1.2	-2.02
rs3013047:G:A	0.23	0.13	0.1	0.29	2.04
rs355016:A:G	0.59	0.26	0.05	1.55	2.22
rs355019:T:C	0.51	0.2	0.06	1.29	2.01
rs1262461:A:G	0.56	0.25	0.05	1.61	2.43
rs355023:A:C	0.56	0.25	0.05	1.64	2.46
rs355024:A:C	0.56	0.25	0.05	1.64	2.46
rs434651:T:C	0.53	0.24	0.05	1.6	2.37
rs7525185:C:G	0.5	0.03	0.14	-1.43	-1.95
rs10927994:G:T	0.6	0.03	0.11	-1.19	-1.98
rs10927996:T:C	0.6	0.04	0.12	-1.16	-1.93
rs932406:A:C	0.59	0.04	0.12	-1.16	-1.93
rs16853740:G:A	0.33	0.09	0.05	0.64	1.95
rs517269:C:T	0.33	0.09	0.04	0.81	2.2
rs565765:G:A	0.33	0.09	0.04	0.81	2.21
rs567039:A:C	0.33	0.09	0.04	0.79	2.18
rs1556984:G:A	0.21	0.03	0.32	-2.33	-2.08
rs596071:G:A	0.65	0.04	0.11	-1.02	-1.98
rs4661480:A:C	0.28	0.1	0.07	0.37	2
rs4662137:A:G	0.25	0.11	0.07	0.52	2.25
rs4662139:A:G	0.26	0.11	0.06	0.55	2.29
rs2149507:G:A	0.54	0.05	0.17	-1.21	-2.04
rs12122566:C:T	0.18	0.03	0.3	-2.27	-1.93
rs12131551:C:G	0.21	0.02	0.22	-2.44	-2.25
rs12123898:G:A	0.21	0.02	0.22	-2.44	-2.25
rs6687519:G:A	0.21	0.02	0.22	-2.43	-2.24
rs12134343:C:T	0.12	0.02	0.33	-3	-2.15
rs12130873:G:T	0.21	0.02	0.23	-2.49	-2.33
rs4661493:G:A	0.21	0.02	0.22	-2.45	-2.26
rs4661494:T:C	0.21	0.02	0.22	-2.46	-2.29
rs12401776:C:T	0.13	0.01	0.3	-3.17	-2.63
rs16850285:C:T	0.09	0.02	0.39	-3.18	-2.05
rs12117941:G:A	0.21	0.02	0.23	-2.59	-2.49
rs4661288:A:T	0.24	0.02	0.19	-2.34	-2.13
rs16850332:T:A	0.06	0.02	0.66	-3.52	-1.97
rs17402096:T:A	0.12	0.01	0.38	-3.27	-2.57
rs16850346:C:A	0.06	0.01	1.18	-4.41	-3.44
rs10492984:A:G	0.06	0.01	0.65	-3.82	-2.39
rs2149502:G:T	0.05	0.01	0.57	-3.74	-2.28
rs12032621:T:A	0.06	0.02	0.67	-3.53	-1.99
rs12039130:G:A	0.06	0.02	0.67	-3.54	-2
rs12030800:G:A	0.06	0.02	0.67	-3.54	-2.01
rs12031064:G:A	0.06	0.02	0.67	-3.54	-2.01
rs12137340:C:G	0.07	0.15	0.27	-0.58	1.98
rs963516:G:T	0.17	0.16	0.14	0.17	2.3
rs963515:C:T	0.17	0.16	0.14	0.17	2.3
rs3845592:C:G	0.17	0.16	0.14	0.17	2.29
rs3845593:A:G	0.15	0.16	0.18	-0.12	1.95
rs11585327:G:A	0.16	0.16	0.15	0.08	2.26
rs1108071:T:C	0.16	0.17	0.14	0.13	2.23
rs11585094:A:G	0.15	0.16	0.17	-0.04	2.08
rs6663624:T:G	0.16	0.17	0.15	0.1	2.17
rs7514155:C:A	0.18	0.17	0.17	0.02	2.05
rs3845594:C:T	0.27	0.14	0.1	0.37	1.99
rs4661533:T:C	0.3	0.15	0.08	0.65	2.18
rs3845596:A:G	0.27	0.14	0.09	0.41	2.05
rs3845597:T:C	0.27	0.14	0.1	0.38	2
rs3765384:A:G	0.3	0.15	0.08	0.59	2.08
rs3765379:C:A	0.13	0.11	0.11	-0.06	2.14
rs4422999:G:C	0.23	0.13	0.1	0.3	2.05
rs12410935:G:A	0.43	0.04	0.28	-1.85	-2.28
rs3845600:T:C	0.48	0.05	0.23	-1.5	-2.06
rs12731581:A:T	0.46	0.05	0.25	-1.66	-2.25
rs2803394:T:C	0.6	0.05	0.19	-1.33	-2.2
rs10927567:C:T	0.05	0.17	0.28	-0.46	2.19
rs1524160:C:T	0.94	0.26	0.17	0.44	-1.94
rs2801174:A:C	0.94	0.26	0.17	0.44	-1.94
rs12032910:T:C	0.12	0.15	0.16	-0.02	2.41
rs10449293:G:C	0.12	0.15	0.16	-0.02	2.41
rs2690026:C:T	0.32	0.24	0.11	0.82	2.26
rs2489772:C:T	0.85	0.1	0.16	-0.44	-2.46
rs6692559:C:A	0.6	0.09	0.28	-1.14	-2.15
rs10927580:A:G	0.17	0.19	0.14	0.32	2.54
rs6429691:G:C	0.17	0.19	0.13	0.35	2.58
rs12141312:T:A	0.17	0.19	0.11	0.54	2.89
rs10927583:G:A	0.17	0.19	0.11	0.52	2.85
rs6693394:G:A	0.31	0.25	0.08	1.17	2.78
rs9663010:C:G	0.25	0.21	0.11	0.69	2.52
rs7546786:T:C	0.16	0.17	0.13	0.3	2.49
rs6429695:T:G	0.31	0.25	0.07	1.24	2.88
rs938253:T:A	0.34	0.25	0.07	1.27	2.67
rs2004702:T:C	0.21	0.18	0.1	0.6	2.66
rs12035178:C:G	0.14	0.15	0.17	-0.13	2.03
rs4661548:C:A	0.33	0.25	0.06	1.41	3.13
rs10927592:A:G	0.13	0.15	0.18	-0.15	1.99
rs10927594:T:C	0.13	0.15	0.18	-0.15	2
rs7522410:A:G	0.13	0.15	0.17	-0.15	2.01
rs7514440:A:G	0.13	0.15	0.16	-0.06	2.15
rs12729959:C:T	0.13	0.15	0.16	-0.07	2.12
rs7551457:C:T	0.14	0.15	0.15	0.01	2.15
rs6429696:C:T	0.34	0.25	0.06	1.51	3.02
rs10754874:C:G	0.14	0.15	0.15	0.02	2.26
rs6663699:C:G	0.14	0.15	0.15	0.02	2.26
rs6687730:G:C	0.14	0.15	0.15	0.02	2.26
rs10754875:G:A	0.21	0.19	0.11	0.49	2.49
rs10927601:C:T	0.3	0.23	0.06	1.3	3.2
rs10927602:A:G	0.3	0.24	0.06	1.4	3.12
rs10927603:C:T	0.21	0.19	0.11	0.49	2.49
rs880923:G:C	0.21	0.19	0.11	0.49	2.49
rs880922:C:T	0.3	0.23	0.06	1.31	2.99
rs4575078:T:G	0.21	0.19	0.11	0.49	2.49
rs2175773:A:G	0.21	0.19	0.11	0.51	2.51
rs7554572:T:C	0.21	0.19	0.11	0.51	2.51
rs1567798:G:T	0.21	0.19	0.12	0.48	2.46
rs12082509:G:A	0.09	0.15	0.19	-0.23	2.15
rs10927608:C:T	0.09	0.15	0.19	-0.23	2.15
rs10927611:A:G	0.09	0.15	0.19	-0.23	2.15
rs12084008:G:A	0.09	0.15	0.19	-0.23	2.15
rs6429698:C:T	0.09	0.15	0.19	-0.23	2.15
rs6429699:T:A	0.09	0.15	0.19	-0.23	2.15
rs4661553:C:T	0.14	0.16	0.19	-0.19	1.93
rs7518989:G:C	0.09	0.15	0.19	-0.25	2.13
rs7512273:A:T	0.22	0.19	0.13	0.43	2.38
rs7522712:G:A	0.22	0.2	0.12	0.45	2.29
rs12088648:G:A	0.22	0.19	0.12	0.45	2.29
rs10927613:C:T	0.22	0.19	0.12	0.45	2.29
rs4462132:C:G	0.22	0.19	0.12	0.45	2.29
rs4080918:C:T	0.22	0.2	0.12	0.45	2.29
rs1965402:G:A	0.44	0.23	0.07	1.19	2.32
rs7525238:C:T	0.44	0.23	0.07	1.15	2.26
rs1316257:G:A	0.22	0.16	0.11	0.35	2.14
rs10449296:A:T	0.26	0.15	0.09	0.52	2.24
rs10754876:G:A	0.31	0.16	0.06	1.04	2.58
rs7539545:A:T	0.38	0.17	0.05	1.16	2.63
rs10927627:A:G	0.38	0.17	0.05	1.16	2.63
rs12737367:G:C	0.38	0.17	0.06	1.12	2.57
rs2311975:T:C	0.38	0.17	0.06	1.1	2.61
rs6429700:G:A	0.65	0.24	0.05	1.52	1.94
rs761288:T:C	0.21	0.16	0.1	0.44	2.41
rs2073091:T:C	0.17	0.14	0.15	-0.02	1.99
rs2076566:A:C	0.19	0.17	0.16	0.07	2
rs10927663:C:G	0.23	0.19	0.12	0.48	2.34
rs4661317:T:G	0.25	0.2	0.11	0.63	2.43
rs4661572:A:G	0.24	0.2	0.11	0.63	2.42
rs1000313:A:G	0.23	0.19	0.12	0.49	2.35
rs4501834:G:C	0.23	0.19	0.12	0.45	2.3
rs6665995:A:G	0.27	0.21	0.09	0.81	2.7
rs6429709:A:G	0.27	0.21	0.09	0.81	2.71
rs6669698:A:G	0.2	0.18	0.17	0.07	1.99
rs6669703:A:C	0.2	0.18	0.17	0.07	1.99
rs10803349:T:A	0.23	0.19	0.12	0.46	2.3
rs10927672:A:G	0.23	0.19	0.12	0.47	2.32
rs4661575:C:T	0.27	0.21	0.1	0.72	2.56
rs7522074:T:G	0.18	0.17	0.15	0.13	2.09
rs542008:A:G	0.24	0.19	0.13	0.38	2.19
rs3765361:G:C	0.22	0.19	0.15	0.23	1.94
rs876295:A:G	0.23	0.19	0.15	0.24	1.95
rs2249097:G:C	0.11	0.15	0.13	0.17	2.71
rs2496342:T:G	0.17	0.16	0.09	0.62	3
rs1010294:A:G	0.17	0.16	0.08	0.67	3.09
rs3737691:C:G	0.13	0.15	0.11	0.34	2.76
rs2496338:G:C	0.17	0.16	0.08	0.68	3.1
rs6681278:T:C	0.17	0.16	0.08	0.65	3.06
rs2496330:T:G	0.17	0.16	0.08	0.65	3.06
rs742361:G:A	0.16	0.11	0.08	0.3	2.5
rs12562864:G:T	0.16	0.11	0.08	0.27	2.45
rs12562216:A:G	0.08	0.13	0.24	-0.57	1.99
rs742363:C:A	0.22	0.17	0.11	0.43	2.38
rs2496321:A:C	0.12	0.15	0.17	-0.11	2.28
rs598371:G:A	0.61	0.14	0.03	1.58	2.18
rs11578845:G:A	0.37	0.03	0.16	-1.66	-1.95
rs6684770:G:A	0.24	0.07	0.04	0.41	2.23
rs2143810:C:A	0.47	0.03	0.13	-1.46	-1.94
rs1005753:G:T	0.68	0.03	0.08	-0.88	-2.01
rs12750541:C:T	0.68	0.03	0.08	-0.88	-2.01
rs2977310:T:C	0.45	0.1	0.04	1.06	2.07
rs3003413:A:C	0.45	0.1	0.04	1.04	2.05
rs3003414:A:C	0.46	0.1	0.04	1.04	2.04
rs2977222:T:C	0.45	0.1	0.04	1.02	2.02
rs6586516:T:C	0.56	0.16	0.04	1.38	2.07
rs2501779:G:A	0.56	0.16	0.04	1.38	2.07
rs2501781:A:C	0.56	0.16	0.04	1.37	2.07
rs2477142:C:T	0.56	0.16	0.04	1.37	2.07
rs2477141:C:T	0.56	0.16	0.04	1.37	2.07
rs2501785:T:C	0.56	0.16	0.04	1.38	2.07
rs2477138:G:T	0.56	0.16	0.04	1.38	2.07
rs2501787:T:C	0.56	0.16	0.04	1.37	2.06
rs2501789:C:A	0.56	0.16	0.04	1.37	2.06
rs2249161:C:T	0.13	0.13	0.14	-0.09	2.09
rs2256114:T:C	0.41	0.18	0.07	0.97	2.12
rs1192616:A:G	0.52	0.17	0.05	1.28	2
rs794238:G:T	0.53	0.04	0.16	-1.35	-1.95
rs875294:T:G	0.43	0.13	0.05	1	2.03
rs4920408:C:A	0.53	0.04	0.16	-1.36	-1.96
rs7550969:C:T	0.52	0.04	0.17	-1.44	-2.08
rs12132348:C:T	0.52	0.04	0.17	-1.45	-2.09
rs4920293:A:G	0.51	0.04	0.17	-1.52	-1.97
rs4920413:C:T	0.51	0.04	0.17	-1.53	-1.99
rs4920420:G:A	0.48	0.04	0.19	-1.62	-2.18
rs9659617:C:G	0.46	0.17	0.04	1.38	2.41
rs9286088:A:C	0.46	0.17	0.04	1.37	2.39
rs10158715:T:A	0.46	0.17	0.04	1.4	2.44
rs12067991:C:G	0.43	0.15	0.05	1.11	2.2
rs9286085:A:G	0.46	0.17	0.04	1.4	2.44
rs9662741:A:G	0.46	0.17	0.04	1.4	2.43
rs9662768:A:C	0.46	0.17	0.04	1.4	2.43
rs10907300:C:A	0.34	0.14	0.06	0.93	2.19
rs11584654:C:T	0.08	0.04	0.87	-3.11	-1.95
rs11581496:G:A	0.08	0.04	0.87	-3.12	-1.96
rs11586718:C:T	0.08	0.04	0.87	-3.14	-1.98
rs16861635:T:C	0.08	0.04	0.87	-3.14	-1.98
rs9730168:G:A	0.08	0.04	0.87	-3.13	-1.97
rs10907289:T:C	0.9	0.22	0.17	0.27	-1.95
rs1341304:G:C	0.18	0.08	0.08	0.03	1.93
rs4920310:A:G	0.86	0.09	0.12	-0.26	-2.19
rs4920311:G:C	0.86	0.09	0.12	-0.26	-2.19
rs11260970:T:C	0.34	0.16	0.08	0.65	1.97
rs12127986:G:T	0.55	0.05	0.19	-1.35	-2.27
rs4920485:A:G	0.39	0.03	0.17	-1.75	-2.01
rs12123650:G:A	0.37	0.03	0.18	-1.86	-2.29
rs12035573:A:G	0.38	0.03	0.17	-1.87	-2.2
rs10907305:G:A	0.38	0.03	0.17	-1.85	-2.17
rs884129:C:A	0.38	0.03	0.17	-1.88	-2.21
rs11260994:A:T	0.39	0.03	0.17	-1.83	-2.14
rs10907314:G:A	0.58	0.05	0.18	-1.38	-2.06
rs2244796:G:A	0.27	0.17	0.12	0.34	1.94
rs9329466:G:C	0.27	0.17	0.12	0.39	2.03
rs2745302:G:A	0.27	0.17	0.11	0.42	2.07
rs2179504:G:A	0.27	0.19	0.12	0.45	2.12
rs3000058:C:T	0.13	0.18	0.12	0.4	2.84
rs2816030:T:C	0.13	0.18	0.12	0.4	2.84
rs2745329:A:T	0.87	0.21	0.23	-0.07	-2.08
rs12405928:T:C	0.4	0.05	0.34	-1.89	-2.23
rs12049433:G:T	0.38	0.05	0.36	-1.99	-2.39
rs591009:A:G	0.51	0.23	0.06	1.3	2.02
rs16862254:C:T	0.39	0.06	0.34	-1.74	-2
rs7512463:G:A	0.18	0.04	0.54	-2.67	-2.6
rs11261076:A:T	0.26	0.04	0.34	-2.08	-1.99
rs6685177:G:A	0.26	0.03	0.36	-2.37	-2.47
rs16862387:A:G	0.28	0.12	0.07	0.48	2.17
rs2275403:G:C	0.36	0.06	0.03	0.88	2.25
rs12405546:A:G	0.28	0.02	0.19	-2.08	-1.99
rs10917355:T:A	0.21	0.02	0.22	-2.3	-2.01
rs1535037:G:A	0.21	0.02	0.22	-2.3	-2.02
rs10917499:C:T	0.38	0.03	0.24	-1.96	-2.34
rs4912018:C:T	0.66	0.07	0.18	-0.94	-2.1
rs1266438:G:T	0.53	0.21	0.05	1.35	2.01
rs1266434:T:G	0.53	0.21	0.05	1.36	2.02
rs12403822:G:T	0.24	0.03	0.31	-2.48	-2.41
rs12405285:C:T	0.24	0.03	0.31	-2.49	-2.42
rs11573191:G:A	0.24	0.03	0.31	-2.43	-2.33
rs11573253:G:T	0.25	0.03	0.29	-2.31	-2.15
rs11573298:G:T	0.25	0.03	0.28	-2.22	-2
rs542475:A:G	0.16	0.12	0.11	0.14	2.24
rs599367:T:C	0.16	0.12	0.11	0.14	2.24
rs1395468:A:G	0.15	0.12	0.14	-0.12	1.96
rs486395:A:T	0.21	0.14	0.12	0.16	1.95
rs12065685:T:C	0.07	0.22	0.28	-0.23	2.48
rs6657574:C:T	0.11	0.21	0.28	-0.29	2
rs876171:C:T	0.52	0.27	0.08	1.24	1.94
rs2005393:T:C	0.52	0.27	0.08	1.24	1.94
rs6426616:T:C	0.52	0.28	0.07	1.39	2.15
rs6667486:A:G	0.52	0.28	0.07	1.42	2.2
rs2315355:A:C	0.52	0.27	0.07	1.39	2.16
rs1010573:T:C	0.62	0.33	0.08	1.46	1.99
rs230174:T:C	0.6	0.15	0.04	1.37	1.94
rs12738179:G:A	0.16	0.03	0.38	-2.48	-1.96
rs12729829:T:G	0.16	0.03	0.38	-2.49	-1.96
rs12743605:G:C	0.16	0.03	0.38	-2.49	-1.96
rs12760079:G:T	0.16	0.03	0.38	-2.49	-1.98
rs12729605:T:A	0.17	0.03	0.38	-2.48	-1.95
rs12724366:A:G	0.17	0.03	0.37	-2.63	-2.19
rs1152987:A:C	0.88	0.55	0.02	3.28	2.61
rs1044332:C:T	0.1	0.02	0.37	-2.88	-1.96
rs17412284:G:A	0.1	0.02	0.37	-3.13	-2.35
rs12059568:C:A	0.07	0.02	0.5	-3.46	-2.1
rs17412543:G:T	0.11	0.02	0.32	-2.98	-2.11
rs535696:C:T	0.49	0.13	0.03	1.4	2.38
rs590454:T:C	0.49	0.13	0.03	1.39	2.38
rs688944:G:A	0.41	0.1	0.04	0.87	1.98
rs1152999:T:C	0.62	0.15	0.03	1.66	2.31
rs4654873:G:A	0.36	0.03	0.15	-1.77	-2.14
rs10799665:A:G	0.6	0.12	0.03	1.37	1.94
rs12759768:T:C	0.06	0.03	0.96	-3.37	-1.97
rs1530946:A:G	0.62	0.12	0.03	1.46	1.99
rs12728404:T:G	0.06	0.03	0.96	-3.45	-2.09
rs2167811:A:G	0.62	0.12	0.03	1.47	2.02
rs10737452:C:T	0.62	0.12	0.03	1.47	2.01
rs12724377:T:C	0.06	0.03	0.96	-3.46	-2.1
rs12735930:A:C	0.06	0.03	0.96	-3.45	-2.09
rs12726543:C:T	0.06	0.03	0.97	-3.45	-2.09
rs12726072:T:C	0.06	0.03	0.97	-3.41	-2.03
rs11577479:T:C	0.06	0.03	1.23	-3.69	-2.43
rs7530779:A:G	0.15	0.16	0.17	-0.05	2.06
rs10917006:C:T	0.11	0.02	0.49	-3	-2.14
rs12128419:T:C	0.32	0.02	0.14	-1.93	-1.96
rs12567402:C:T	0.32	0.02	0.14	-2	-2.06
rs9662008:A:G	0.11	0.02	0.5	-3.05	-2.23
rs12143671:C:T	0.32	0.02	0.14	-2	-2.06
rs6658127:G:A	0.32	0.02	0.14	-2	-2.06
rs885814:C:T	0.32	0.02	0.14	-2	-2.06
rs3767152:G:A	0.06	0.02	0.73	-3.5	-1.95
rs1780318:A:T	0.92	0.43	0.02	3.11	2.23
rs1772710:C:G	0.85	0.23	0.02	2.51	1.99
rs2794278:T:C	0.85	0.23	0.01	2.85	2.5
rs2788642:T:C	0.85	0.23	0.01	2.85	2.5
rs829370:C:T	0.85	0.22	0.02	2.53	2.02
rs922899:G:A	0.09	0.02	0.51	-3.32	-2.25
rs947333:T:C	0.8	0.15	0.02	2.24	2.1
rs1256283:G:T	0.8	0.15	0.02	2.24	2.1
rs829418:A:G	0.8	0.15	0.02	2.32	2.23
rs2275361:C:A	0.09	0.02	0.48	-3.42	-2.38
rs2275358:C:T	0.09	0.02	0.48	-3.32	-2.25
rs3767115:C:A	0.09	0.02	0.49	-3.34	-2.27
rs729648:G:A	0.13	0.02	0.35	-2.85	-2.13
rs829413:C:G	0.09	0.02	0.39	-3.17	-2.04
rs829382:G:C	0.09	0.02	0.39	-3.16	-2.01
rs16825746:G:A	0.09	0.02	0.4	-3.26	-2.16
rs16825749:A:G	0.09	0.02	0.39	-3.26	-2.16
rs829385:T:C	0.09	0.02	0.58	-3.22	-2.1
rs333172:A:C	0.09	0.02	0.58	-3.19	-2.06
rs12132705:C:A	0.05	0.02	0.98	-3.97	-2.59
rs17356038:A:G	0.06	0.02	0.46	-3.36	-1.96
rs12128603:C:T	0.09	0.02	0.46	-3.1	-1.94
rs158761:C:A	0.46	0.12	0.04	1.08	1.95
rs587975:T:A	0.46	0.12	0.04	1.08	1.95
rs665691:C:G	0.48	0.12	0.04	1.12	1.96
rs682658:G:T	0.52	0.14	0.04	1.25	1.96
rs666656:G:T	0.43	0.11	0.04	1.02	2.06
rs653286:A:G	0.43	0.11	0.04	1.1	2.19
rs294182:A:T	0.44	0.11	0.03	1.16	2.28
rs294179:T:C	0.43	0.11	0.04	1.1	2.18
rs294178:A:G	0.43	0.11	0.04	1.1	2.18
rs11579200:A:C	0.43	0.11	0.04	1.1	2.18
rs291993:T:C	0.44	0.11	0.03	1.18	2.26
rs291992:A:G	0.43	0.1	0.04	1.05	2.11
rs291990:T:G	0.44	0.11	0.03	1.25	2.37
rs291989:T:C	0.44	0.11	0.03	1.25	2.37
rs291988:A:G	0.44	0.11	0.03	1.24	2.36
rs291986:C:G	0.44	0.11	0.03	1.24	2.35
rs291985:A:C	0.44	0.11	0.03	1.24	2.35
rs291982:C:A	0.43	0.11	0.04	1.08	2.15
rs292007:T:C	0.39	0.09	0.04	0.73	1.95
rs647955:C:G	0.42	0.1	0.04	0.93	1.93
rs292005:T:G	0.43	0.1	0.04	1.02	2.07
rs292000:A:G	0.45	0.1	0.03	1.16	2.24
rs6670405:T:C	0.15	0.24	0.26	-0.09	2.01
rs2176274:C:T	0.08	0.21	0.28	-0.27	2.09
rs4655134:G:T	0.91	0.27	0.21	0.23	-2
rs7554093:G:A	0.91	0.27	0.21	0.23	-2
rs7535750:C:T	0.08	0.21	0.28	-0.28	2.09
rs2222111:A:G	0.92	0.28	0.21	0.26	-1.96
rs10799771:A:G	0.13	0.23	0.23	0.01	2.24
rs11807221:T:C	0.13	0.23	0.24	-0.02	2.2
rs4649182:A:T	0.55	0.03	0.13	-1.33	-2.23
rs4649183:T:G	0.55	0.03	0.13	-1.33	-2.24
rs6424154:G:A	0.5	0.03	0.15	-1.53	-1.99
rs11249170:T:C	0.49	0.14	0.04	1.33	2.28
rs3795300:G:A	0.46	0.13	0.04	1.17	2.25
rs12093987:T:C	0.21	0.07	0.05	0.41	2.35
rs7355101:A:T	0.15	0.07	0.08	-0.14	1.93
rs11578307:G:A	0.45	0.03	0.18	-1.82	-2.37
rs4649187:A:T	0.43	0.03	0.19	-1.92	-2.39
rs4648936:G:A	0.79	0.04	0.07	-0.57	-2.13
rs4292900:T:C	0.79	0.04	0.07	-0.57	-2.13
rs10794644:G:C	0.79	0.04	0.07	-0.57	-2.13
rs4448470:T:C	0.79	0.04	0.07	-0.57	-2.13
rs2281184:C:A	0.63	0.16	0.03	1.51	2.06
rs2786882:C:T	0.08	0.16	0.2	-0.25	2.14
rs1267218:G:A	0.08	0.16	0.2	-0.25	2.14
rs2786867:G:T	0.08	0.16	0.2	-0.23	2.16
rs2982321:C:G	0.09	0.16	0.19	-0.17	2.24
rs2744780:C:A	0.09	0.16	0.19	-0.17	2.24
rs1543338:A:C	0.09	0.16	0.18	-0.14	2.29
rs2744785:G:T	0.09	0.16	0.19	-0.17	2.24
rs2982291:A:T	0.09	0.16	0.18	-0.15	2.27
rs2982292:C:T	0.09	0.16	0.18	-0.15	2.27
rs2744761:T:G	0.09	0.16	0.18	-0.15	2.27
rs2786873:T:G	0.09	0.16	0.18	-0.15	2.27
rs2092319:G:A	0.09	0.16	0.19	-0.18	2.23
rs2065970:A:G	0.09	0.16	0.18	-0.15	2.27
rs2744768:T:G	0.09	0.16	0.19	-0.2	2.2
rs2744772:G:A	0.09	0.16	0.19	-0.21	2.19
rs10751731:C:T	0.77	0.05	0.08	-0.46	-1.96
rs6656196:G:A	0.23	0.02	0.28	-2.5	-2.4
rs3811461:A:G	0.23	0.02	0.28	-2.5	-2.4
rs11247958:C:T	0.23	0.03	0.28	-2.37	-2.18
rs3816539:G:A	0.23	0.03	0.28	-2.39	-2.22
rs6690458:T:C	0.23	0.03	0.28	-2.39	-2.22
rs6675469:G:A	0.23	0.03	0.28	-2.39	-2.22
rs2290588:C:T	0.23	0.03	0.28	-2.39	-2.22
rs4659375:G:A	0.23	0.03	0.28	-2.4	-2.23
rs7530096:G:A	0.23	0.03	0.28	-2.37	-2.18
rs4659444:C:T	0.23	0.03	0.28	-2.37	-2.18
rs4970498:G:A	0.23	0.03	0.28	-2.34	-2.13
rs4970514:C:T	0.23	0.03	0.28	-2.34	-2.13
rs12046497:C:T	0.23	0.03	0.28	-2.34	-2.13
rs12094989:C:T	0.23	0.03	0.28	-2.34	-2.13
rs17162190:G:A	0.23	0.03	0.3	-2.27	-2.03
rs4908343:G:A	0.92	0.1	0.1	0.02	-2.31
rs4654328:C:T	0.5	0.03	0.19	-1.9	-2.51
rs149913:G:C	0.3	0.1	0.05	0.73	2.3
rs203278:T:C	0.33	0.1	0.04	0.88	2.31
rs150089:T:C	0.29	0.1	0.05	0.63	2.14
rs204059:A:G	0.29	0.1	0.05	0.62	2.13
rs204058:C:T	0.29	0.1	0.05	0.62	2.13
rs4654383:A:G	0.29	0.1	0.05	0.62	2.13
rs4578183:A:G	0.29	0.1	0.05	0.62	2.12
rs6656832:T:C	0.29	0.1	0.05	0.62	2.13
rs2985322:T:C	0.29	0.1	0.05	0.62	2.13
rs2930843:A:T	0.29	0.1	0.05	0.62	2.13
rs2171051:C:A	0.29	0.1	0.05	0.62	2.13
rs12021667:T:C	0.5	0.03	0.19	-1.87	-2.47
rs12021646:G:C	0.5	0.03	0.19	-1.87	-2.47
rs2985327:A:G	0.29	0.1	0.06	0.58	2.06
rs2762681:G:A	0.29	0.1	0.06	0.58	2.06
rs2985328:G:C	0.29	0.1	0.06	0.58	2.06
rs10429865:T:G	0.5	0.03	0.19	-1.82	-2.4
rs2486200:T:C	0.17	0.08	0.07	0.04	2.09
rs2985337:G:A	0.17	0.08	0.07	0.04	2.09
rs2985338:A:G	0.17	0.08	0.07	0.04	2.09
rs2788888:G:A	0.17	0.08	0.07	0.04	2.09
rs2153165:G:C	0.17	0.08	0.07	0.04	2.09
rs3003627:T:C	0.17	0.08	0.07	0.04	2.09
rs3003628:C:T	0.17	0.08	0.07	0.04	2.09
rs12070152:A:G	0.17	0.08	0.07	0.04	2.09
rs6702335:A:G	0.5	0.03	0.19	-1.97	-2.62
rs12039988:G:A	0.5	0.03	0.19	-1.98	-2.62
rs12045777:C:T	0.63	0.04	0.13	-1.2	-2.06
rs4654390:T:A	0.63	0.04	0.13	-1.2	-2.06
rs12032470:C:A	0.5	0.03	0.2	-1.9	-2.67
rs6426352:G:C	0.5	0.03	0.2	-1.95	-2.75
rs4654391:T:C	0.49	0.03	0.2	-2	-2.82
rs12738007:C:T	0.5	0.03	0.2	-2.03	-2.87
rs12032476:C:T	0.5	0.03	0.2	-1.88	-2.65
rs4654393:G:A	0.5	0.03	0.2	-1.88	-2.65
rs7522989:C:A	0.5	0.03	0.2	-1.82	-2.55
rs1565714:G:A	0.51	0.04	0.2	-1.5	-1.95
rs9728518:T:C	0.29	0.03	0.25	-1.98	-1.96
rs4949492:G:A	0.19	0.03	0.31	-2.36	-2.08
rs16865955:G:A	0.1	0.02	0.51	-3.35	-2.69
rs16832830:G:C	0.1	0.02	0.52	-3.43	-2.39
rs920602:C:T	0.12	0.02	0.39	-3.14	-2.36
rs12045312:A:G	0.1	0.02	0.52	-3.16	-2.39
rs1868303:A:G	0.8	0.23	0.03	2.2	2.27
rs1349088:A:G	0.8	0.25	0.02	2.42	2.38
rs1868302:T:C	0.8	0.25	0.02	2.42	2.38
rs4949453:T:C	0.8	0.25	0.02	2.45	2.42
rs6691847:T:C	0.8	0.23	0.02	2.34	2.49
rs4949483:G:A	0.93	0.81	0.03	3.39	2.06
rs6675558:C:T	0.93	0.81	0.03	3.37	2.03
rs1448341:G:C	0.93	0.81	0.03	3.38	2.04
rs2377151:G:A	0.11	0.02	0.43	-2.98	-2.11
rs7540144:C:T	0.11	0.02	0.43	-2.99	-2.14
rs7540240:C:G	0.11	0.02	0.43	-2.99	-2.14
rs12132811:G:T	0.11	0.02	0.43	-3.02	-2.17
rs12138183:A:G	0.11	0.02	0.43	-2.88	-1.97
rs12133872:G:C	0.11	0.02	0.43	-2.88	-1.97
rs1550970:G:T	0.11	0.02	0.43	-2.88	-1.97
rs1498238:C:T	0.61	0.04	0.12	-1.15	-2.16
rs1498239:C:G	0.62	0.04	0.11	-1.07	-2.04
rs10798927:G:A	0.62	0.04	0.11	-1.07	-2.04
rs4245639:G:A	0.62	0.04	0.11	-1.07	-2.04
rs10914662:C:A	0.62	0.04	0.11	-1.04	-1.99
rs11583665:G:T	0.62	0.04	0.11	-1.04	-1.99
rs4949524:C:T	0.61	0.04	0.11	-1.09	-2.07
rs429188:G:A	0.93	0.79	0.02	3.58	2.31
rs422481:A:G	0.79	0.2	0.03	2.05	2.02
rs393437:G:T	0.93	0.79	0.02	3.62	2.37
rs617338:T:C	0.93	0.79	0.02	3.67	2.43
rs441380:A:G	0.93	0.79	0.02	3.66	2.42
rs2376913:C:G	0.93	0.79	0.02	3.67	2.43
rs12064221:G:A	0.07	0.02	0.79	-3.69	-2.42
rs12143885:G:A	0.07	0.07	0.12	-0.59	1.96
rs7541381:A:G	0.07	0.07	0.12	-0.58	1.98
rs2761067:A:C	0.72	0.15	0.02	1.91	2.25
rs2180233:C:T	0.72	0.15	0.02	1.95	2.32
rs7516871:G:A	0.24	0.12	0.06	0.75	2.78
rs16833405:T:G	0.17	0.1	0.09	0.08	2.15
rs7519047:A:G	0.17	0.1	0.09	0.08	2.15
rs12407341:A:G	0.24	0.12	0.05	0.85	2.93
rs10915049:C:G	0.24	0.12	0.05	0.88	2.98
rs13375139:C:T	0.21	0.11	0.07	0.5	2.5
rs12406816:T:C	0.21	0.11	0.07	0.53	2.55
rs12406034:C:G	0.21	0.11	0.07	0.54	2.56
rs12406818:T:C	0.21	0.11	0.07	0.54	2.56
rs12405055:G:T	0.21	0.11	0.07	0.54	2.56
rs2142714:G:A	0.21	0.11	0.07	0.54	2.56
rs2142713:T:C	0.21	0.11	0.07	0.54	2.56
rs13375398:A:G	0.21	0.11	0.07	0.54	2.56
rs13374985:G:A	0.21	0.11	0.07	0.54	2.56
rs12079428:C:T	0.21	0.11	0.07	0.54	2.56
rs11806668:C:T	0.21	0.11	0.07	0.54	2.56
rs12407063:C:T	0.21	0.11	0.07	0.53	2.55
rs16833425:A:G	0.21	0.11	0.07	0.54	2.56
rs12407702:C:G	0.21	0.11	0.07	0.54	2.56
rs12408493:T:C	0.21	0.11	0.07	0.54	2.56
rs4949250:G:C	0.24	0.12	0.05	0.87	2.97
rs12407735:C:T	0.21	0.11	0.06	0.58	2.63
rs16833433:C:T	0.11	0.09	0.12	-0.26	2.05
rs7551057:T:A	0.14	0.09	0.09	0.06	2.32
rs6684063:T:G	0.21	0.11	0.07	0.54	2.57
rs7544097:A:G	0.21	0.11	0.07	0.46	2.43
rs6689690:G:A	0.18	0.1	0.1	0.05	1.97
rs462649:A:C	0.06	0.08	0.14	-0.61	1.94
rs1884394:T:C	0.21	0.11	0.07	0.43	2.38
rs909622:A:T	0.21	0.11	0.07	0.43	2.38
rs2377270:A:T	0.21	0.11	0.07	0.43	2.38
rs2205841:T:C	0.24	0.12	0.05	0.79	2.67
rs2142711:C:G	0.21	0.11	0.07	0.42	2.38
rs2179163:C:T	0.24	0.12	0.05	0.79	2.67
rs6425910:T:C	0.24	0.12	0.05	0.82	2.72
rs6698202:C:T	0.18	0.1	0.1	0.05	1.97
rs1022490:T:C	0.24	0.12	0.05	0.82	2.71
rs9628640:T:C	0.24	0.12	0.05	0.82	2.72
rs12058366:T:C	0.11	0.09	0.11	-0.18	2.17
rs12401903:T:A	0.24	0.12	0.05	0.82	2.72
rs1852997:A:G	0.11	0.09	0.11	-0.17	2.18
rs1321115:C:T	0.11	0.09	0.11	-0.17	2.18
rs6657022:T:C	0.24	0.12	0.05	0.82	2.72
rs4949562:T:A	0.11	0.09	0.12	-0.26	2.05
rs6425919:T:G	0.12	0.09	0.12	-0.26	2.06
rs11802750:A:G	0.14	0.1	0.07	0.26	2.54
rs11803189:T:C	0.14	0.1	0.07	0.26	2.54
rs11802765:A:G	0.14	0.1	0.07	0.26	2.54
rs11802796:A:G	0.14	0.1	0.07	0.26	2.54
rs2228679:T:C	0.21	0.11	0.07	0.47	2.45
rs7524879:T:C	0.19	0.11	0.07	0.39	2.54
rs12032054:T:C	0.1	0.09	0.08	0.15	2.68
rs10158763:A:G	0.09	0.09	0.09	-0.03	2.45
rs456809:T:C	0.25	0.13	0.05	0.87	2.79
rs6658791:G:A	0.06	0.09	0.17	-0.63	1.96
rs6673391:A:G	0.09	0.1	0.09	0.06	2.57
rs4949565:G:A	0.3	0.15	0.05	1.06	2.81
rs4949566:T:C	0.16	0.12	0.09	0.27	2.56
rs1022489:A:G	0.27	0.15	0.06	0.89	2.83
rs12565024:G:C	0.08	0.04	0.8	-3.1	-1.94
rs10914180:G:A	0.07	0.04	1.03	-3.38	-1.99
rs12567001:C:T	0.07	0.04	1.03	-3.38	-1.98
rs6682276:C:T	0.07	0.03	1.03	-3.39	-2
rs3795436:G:T	0.1	0.03	0.52	-2.86	-1.94
rs16834121:T:C	0.1	0.03	0.52	-3.01	-2.17
rs16834123:A:G	0.1	0.03	0.52	-2.87	-1.95
rs16834127:T:C	0.1	0.03	0.52	-2.87	-1.95
rs6687993:T:C	0.14	0.15	0.16	-0.08	2.02
rs3892049:C:T	0.11	0.15	0.2	-0.32	1.96
rs6425705:T:C	0.11	0.15	0.19	-0.24	2.08
rs10798823:A:G	0.11	0.15	0.19	-0.25	2.07
rs4245633:C:T	0.11	0.15	0.19	-0.27	2.03
rs4442410:A:T	0.11	0.15	0.19	-0.27	2.04
rs12062017:A:G	0.11	0.17	0.19	-0.15	2.22
rs1538000:A:G	0.11	0.17	0.19	-0.15	2.22
rs6691244:T:C	0.11	0.17	0.19	-0.15	2.22
rs2185419:C:A	0.12	0.17	0.19	-0.13	2.24
rs2095991:T:C	0.12	0.17	0.19	-0.13	2.24
rs2095992:A:G	0.12	0.17	0.19	-0.13	2.24
rs7553014:A:G	0.12	0.17	0.19	-0.13	2.24
rs7525805:A:G	0.12	0.17	0.22	-0.24	2.08
rs10798831:A:C	0.46	0.19	0.06	1.07	2.1
rs10914328:A:G	0.46	0.19	0.06	1.07	2.1
rs10914329:T:A	0.46	0.19	0.06	1.07	2.1
rs10798832:C:G	0.46	0.19	0.06	1.07	2.1
rs7520439:G:C	0.46	0.19	0.06	1.07	2.1
rs7520468:G:A	0.46	0.19	0.06	1.07	2.1
rs7544003:C:T	0.46	0.19	0.06	1.07	2.1
rs6703593:A:C	0.46	0.19	0.06	1.07	2.1
rs2377728:G:A	0.27	0.12	0.08	0.34	1.94
rs7515867:T:C	0.51	0.05	0.21	-1.51	-1.96
rs6696341:A:G	0.5	0.04	0.22	-1.58	-2.06
rs12563669:G:A	0.43	0.18	0.06	1.08	2.15
rs1317463:G:A	0.59	0.26	0.05	1.63	2.34
rs10914424:C:T	0.59	0.26	0.05	1.71	2.46
rs10798866:C:T	0.59	0.26	0.05	1.71	2.46
rs4949421:G:A	0.59	0.26	0.05	1.71	2.46
rs6684549:C:A	0.59	0.26	0.05	1.71	2.46
rs4468214:T:A	0.59	0.26	0.05	1.71	2.47
rs6425760:G:A	0.59	0.26	0.05	1.67	2.41
rs6425762:C:A	0.59	0.26	0.05	1.67	2.41
rs6657902:A:G	0.59	0.26	0.05	1.67	2.41
rs2889752:G:C	0.59	0.26	0.05	1.69	2.43
rs10753265:G:A	0.55	0.04	0.14	-1.28	-2.15
rs10914625:T:G	0.35	0.02	0.19	-2.1	-2.16
rs16835198:G:T	0.35	0.02	0.19	-2.2	-2.29
rs4575049:A:C	0.1	0.02	0.6	-3.19	-2.44
rs4294379:G:A	0.1	0.03	0.6	-3.17	-2.41
rs1016905:C:T	0.1	0.03	0.6	-3.09	-2.29
rs942482:T:C	0.12	0.03	0.48	-2.78	-2.04
rs1389560:A:G	0.26	0.14	0.1	0.32	1.93
rs1677753:C:G	0.14	0.2	0.21	-0.06	2.05
rs1771364:A:C	0.14	0.2	0.21	-0.06	2.13
rs722652:G:A	0.14	0.2	0.21	-0.06	2.14
rs1613123:T:G	0.14	0.2	0.2	-0.03	2.09
rs1771361:A:G	0.14	0.2	0.2	-0.03	2.09
rs1382602:C:G	0.14	0.2	0.2	-0.03	2.09
rs1771360:T:A	0.15	0.2	0.2	-0.03	2.1
rs2219799:A:T	0.14	0.19	0.21	-0.07	2.03
rs297805:C:T	0.15	0.19	0.2	-0.05	2.06
rs297804:C:T	0.15	0.19	0.2	-0.05	2.06
rs10914928:A:C	0.55	0.05	0.16	-1.22	-2.05
rs12142853:T:C	0.54	0.05	0.16	-1.26	-2.11
rs12758706:T:A	0.54	0.04	0.16	-1.29	-2.17
rs12411179:T:C	0.54	0.04	0.16	-1.29	-2.17
rs2049421:G:A	0.54	0.04	0.16	-1.29	-2.16
rs2049420:A:G	0.54	0.04	0.16	-1.29	-2.16
rs2140682:A:G	0.55	0.05	0.16	-1.24	-2.09
rs1534037:A:T	0.55	0.05	0.16	-1.24	-2.09
rs1534036:G:A	0.54	0.04	0.16	-1.29	-2.17
rs7522333:G:A	0.46	0.16	0.04	1.29	2.43
rs10914953:T:C	0.32	0.03	0.21	-2.09	-2.2
rs12035126:T:C	0.32	0.03	0.21	-2.08	-2.19
rs12040377:C:A	0.32	0.03	0.21	-2.08	-2.19
rs1028282:A:G	0.32	0.03	0.21	-2.11	-2.22
rs12409604:C:T	0.32	0.03	0.21	-1.91	-1.93
rs10733012:T:C	0.52	0.13	0.04	1.23	1.93
rs1342476:T:C	0.67	0.17	0.03	1.69	1.94
rs1570099:C:G	0.66	0.22	0.04	1.82	2.39
rs11264139:A:G	0.66	0.22	0.03	2	2.68
rs6686482:C:T	0.91	0.28	0.31	-0.11	-2.51
rs6699355:C:T	0.83	0.25	0.4	-0.46	-2.34
rs12078977:T:C	0.12	0.36	0.5	-0.32	1.96
rs2101973:G:A	0.84	0.26	0.41	-0.47	-2.35
rs6658571:C:G	0.84	0.25	0.41	-0.47	-2.36
rs4411101:A:G	0.84	0.26	0.41	-0.47	-2.35
rs10908374:T:C	0.84	0.26	0.41	-0.47	-2.35
rs2935946:A:C	0.16	0.41	0.26	0.47	2.77
rs3863722:T:C	0.84	0.27	0.41	-0.43	-2.28
rs6425939:A:G	0.84	0.28	0.41	-0.38	-2.36
rs7522075:G:C	0.84	0.28	0.41	-0.38	-2.36
rs6669822:A:G	0.84	0.28	0.41	-0.39	-2.37
rs2971400:T:G	0.13	0.39	0.42	-0.07	2.12
rs12060384:G:A	0.11	0.37	0.51	-0.31	1.98
rs12064550:C:A	0.11	0.37	0.51	-0.31	1.98
rs12068094:T:C	0.06	0.34	0.49	-0.36	2.29
rs2971402:G:C	0.12	0.38	0.32	0.16	2.7
rs1498110:T:C	0.12	0.38	0.31	0.22	2.78
rs1498111:A:G	0.12	0.38	0.31	0.22	2.78
rs11264112:A:C	0.11	0.37	0.37	0.01	2.46
rs10493066:C:T	0.12	0.38	0.31	0.22	2.78
rs3738694:C:T	0.11	0.37	0.37	0.01	2.46
rs10493067:G:A	0.12	0.38	0.31	0.22	2.78
rs2088482:G:A	0.12	0.38	0.31	0.21	2.77
rs11264114:T:A	0.12	0.38	0.31	0.19	2.75
rs11264115:G:A	0.12	0.38	0.31	0.19	2.75
rs12081304:A:T	0.11	0.37	0.37	0.01	2.46
rs960049:G:T	0.12	0.38	0.31	0.21	2.78
rs7543044:A:G	0.09	0.35	0.34	0.02	2.52
rs925718:G:C	0.09	0.35	0.36	-0.02	2.46
rs11264118:A:T	0.09	0.35	0.34	0.03	2.52
rs11264119:C:G	0.09	0.33	0.36	-0.08	2.38
rs10908387:C:T	0.09	0.33	0.36	-0.08	2.38
rs7512578:T:C	0.09	0.33	0.34	-0.03	2.44
rs668092:T:C	0.13	0.36	0.23	0.43	2.89
rs673604:T:C	0.13	0.36	0.23	0.43	2.89
rs501045:A:G	0.07	0.32	0.41	-0.23	2.48
rs593461:G:A	0.1	0.33	0.32	0.03	2.52
rs540172:A:G	0.1	0.33	0.29	0.14	2.66
rs2479531:T:C	0.1	0.33	0.24	0.34	2.97
rs561905:T:C	0.1	0.32	0.23	0.31	2.92
rs11264127:C:T	0.09	0.32	0.27	0.15	2.7
rs471839:T:A	0.09	0.32	0.27	0.15	2.71
rs7539248:G:C	0.09	0.32	0.27	0.15	2.7
rs522821:G:A	0.1	0.32	0.23	0.31	2.93
rs11264130:T:C	0.09	0.32	0.27	0.15	2.7
rs488676:G:T	0.1	0.32	0.23	0.31	2.93
rs2479528:A:T	0.1	0.32	0.26	0.21	2.77
rs4542182:A:C	0.06	0.3	0.47	-0.47	2.13
rs11264133:G:A	0.06	0.3	0.47	-0.47	2.13
rs544621:A:C	0.9	0.24	0.32	-0.31	-2.51
rs12122296:G:C	0.08	0.29	0.38	-0.27	2.42
rs12075713:T:G	0.09	0.3	0.27	0.1	2.63
rs12127537:A:G	0.9	0.24	0.31	-0.26	-2.45
rs6698943:C:T	0.06	0.28	0.47	-0.51	2.07
rs3814303:C:T	0.06	0.28	0.47	-0.51	2.07
rs966539:C:T	0.06	0.28	0.47	-0.51	2.07
rs16837287:A:G	0.06	0.26	0.47	-0.58	1.97
rs11264137:A:T	0.06	0.26	0.47	-0.58	1.97
rs16837289:A:G	0.06	0.26	0.47	-0.58	1.97
rs1567954:A:G	0.84	0.15	0.32	-0.76	-2.8
rs4653130:C:T	0.9	0.24	0.27	-0.15	-2.29
rs12043750:C:T	0.09	0.26	0.27	-0.06	2.4
rs12094543:A:G	0.07	0.24	0.37	-0.41	2.21
rs645886:G:A	0.16	0.3	0.15	0.71	3.15
rs494085:T:C	0.16	0.3	0.15	0.71	3.15
rs607003:T:A	0.1	0.26	0.23	0.1	2.6
rs12064326:A:C	0.07	0.24	0.37	-0.41	2.21
rs542339:G:C	0.1	0.26	0.24	0.09	2.58
rs559986:C:T	0.16	0.3	0.15	0.7	3.14
rs11264145:T:C	0.09	0.25	0.27	-0.07	2.39
rs659215:C:T	0.09	0.25	0.27	-0.06	2.4
rs3768335:C:G	0.09	0.25	0.27	-0.09	2.35
rs615315:G:T	0.14	0.27	0.18	0.4	2.76
rs1188620:T:C	0.1	0.25	0.24	0.06	2.54
rs1188627:A:G	0.1	0.25	0.24	0.06	2.54
rs1764675:A:G	0.1	0.25	0.24	0.06	2.54
rs1211184:T:C	0.16	0.29	0.14	0.72	3.18
rs1764674:G:A	0.1	0.25	0.24	0.04	2.51
rs3814302:A:G	0.1	0.25	0.24	0.05	2.52
rs1188633:A:G	0.15	0.28	0.16	0.59	3.05
rs2275247:T:C	0.1	0.25	0.24	0.05	2.52
rs917105:G:C	0.15	0.28	0.16	0.6	3.06
rs7545232:T:C	0.07	0.24	0.4	-0.52	2.06
rs1203137:A:G	0.15	0.26	0.16	0.49	2.9
rs1203136:C:T	0.08	0.22	0.31	-0.35	2.31
rs1203135:C:T	0.07	0.22	0.33	-0.43	2.2
rs1203133:A:G	0.08	0.22	0.31	-0.35	2.31
rs1203132:G:A	0.1	0.23	0.24	-0.06	2.4
rs1203144:G:T	0.08	0.19	0.31	-0.52	2.06
rs1635718:C:G	0.08	0.19	0.31	-0.52	2.06
rs1635717:C:T	0.08	0.19	0.31	-0.52	2.06
rs6662175:G:A	0.08	0.19	0.31	-0.52	2.07
rs6702503:T:C	0.08	0.19	0.31	-0.52	2.07
rs6703605:C:T	0.08	0.2	0.31	-0.45	2.16
rs6696836:T:C	0.1	0.21	0.25	-0.17	2.25
rs10796921:G:C	0.1	0.21	0.25	-0.17	2.25
rs7518500:A:G	0.1	0.21	0.25	-0.17	2.25
rs2074676:G:A	0.09	0.21	0.27	-0.28	2.08
rs6425948:A:G	0.15	0.23	0.15	0.41	2.77
rs3944110:A:G	0.1	0.21	0.24	-0.17	2.25
rs6425949:G:C	0.09	0.21	0.27	-0.26	2.11
rs11264179:T:C	0.09	0.21	0.27	-0.26	2.11
rs6668196:A:G	0.1	0.21	0.26	-0.24	2.08
rs953035:G:A	0.09	0.21	0.29	-0.31	2.04
rs10908401:A:C	0.09	0.21	0.29	-0.31	2.04
rs676614:C:A	0.86	0.2	0.23	-0.17	-2.05
rs596471:C:T	0.85	0.18	0.23	-0.25	-2.17
rs7367713:C:T	0.85	0.19	0.24	-0.22	-2.13
rs1333647:C:A	0.85	0.19	0.24	-0.22	-2.13
rs960629:A:G	0.85	0.19	0.24	-0.22	-2.13
rs960628:T:A	0.85	0.19	0.24	-0.22	-2.13
rs756159:T:G	0.15	0.24	0.18	0.26	2.53
rs12563583:A:C	0.14	0.23	0.2	0.13	2.33
rs6664663:C:G	0.17	0.24	0.13	0.58	2.94
rs11580984:C:T	0.83	0.13	0.24	-0.59	-2.54
rs11264194:C:T	0.13	0.21	0.23	-0.05	2.15
rs4653147:G:T	0.83	0.13	0.24	-0.61	-2.56
rs7520495:C:G	0.14	0.22	0.18	0.19	2.52
rs6425954:T:C	0.83	0.12	0.24	-0.69	-2.69
rs577483:A:G	0.83	0.12	0.24	-0.69	-2.69
rs535638:C:T	0.83	0.12	0.24	-0.68	-2.68
rs16822339:C:A	0.13	0.21	0.21	0.01	2.25
rs11264198:G:A	0.17	0.24	0.12	0.68	3.11
rs7537203:T:C	0.17	0.23	0.13	0.55	2.9
rs2050246:T:G	0.17	0.23	0.14	0.54	2.88
rs10908410:G:A	0.17	0.23	0.14	0.54	2.88
rs7554790:A:G	0.08	0.19	0.35	-0.61	1.94
rs7513938:C:A	0.08	0.19	0.35	-0.61	1.94
rs647548:G:A	0.83	0.14	0.23	-0.54	-2.45
rs12037102:T:G	0.13	0.21	0.23	-0.12	2.05
rs671816:A:G	0.83	0.14	0.23	-0.51	-2.42
rs11264211:A:G	0.13	0.21	0.23	-0.12	2.05
rs12083902:G:A	0.13	0.21	0.23	-0.12	2.05
rs515346:T:G	0.84	0.14	0.23	-0.51	-2.42
rs727005:A:G	0.13	0.21	0.23	-0.11	2.06
rs636671:T:C	0.83	0.14	0.22	-0.47	-2.36
rs582845:G:A	0.83	0.12	0.22	-0.63	-2.6
rs2791966:A:G	0.83	0.14	0.22	-0.47	-2.35
rs4652895:A:C	0.83	0.12	0.22	-0.63	-2.6
rs12119583:T:G	0.83	0.14	0.22	-0.46	-2.34
rs634335:T:G	0.19	0.22	0.11	0.71	3.07
rs11263830:G:A	0.13	0.19	0.21	-0.08	2.11
rs653417:G:T	0.13	0.19	0.21	-0.1	2.08
rs595961:A:G	0.19	0.19	0.1	0.6	2.89
rs595055:T:C	0.19	0.19	0.1	0.61	2.9
rs12031138:A:G	0.13	0.17	0.21	-0.2	1.93
rs6665591:A:G	0.13	0.17	0.21	-0.2	1.93
rs12041193:C:T	0.13	0.17	0.21	-0.2	1.93
rs716926:T:C	0.13	0.17	0.21	-0.2	1.93
rs716925:A:G	0.13	0.17	0.21	-0.2	1.93
rs682686:T:A	0.13	0.17	0.21	-0.19	1.93
rs630364:C:T	0.13	0.18	0.21	-0.18	1.95
rs7542179:G:A	0.13	0.18	0.21	-0.19	1.95
rs274754:G:A	0.66	0.09	0.22	-0.91	-2.06
rs12074848:C:T	0.61	0.08	0.23	-1.09	-2.06
rs761719:C:T	0.36	0.18	0.09	0.71	1.97
rs743015:G:A	0.4	0.2	0.07	1.04	2.23
rs6678108:C:T	0.4	0.19	0.07	1.04	2.44
rs10908312:T:C	0.4	0.19	0.07	1.05	2.45
rs7516474:T:A	0.4	0.19	0.07	1.05	2.45
rs2207630:A:G	0.4	0.19	0.07	1.05	2.45
rs10908314:G:A	0.4	0.19	0.07	1.06	2.26
rs1884264:T:A	0.39	0.19	0.06	1.07	2.48
rs6698514:T:C	0.39	0.19	0.06	1.07	2.48
rs2983117:T:C	0.39	0.19	0.05	1.34	2.92
rs6699982:C:T	0.32	0.15	0.08	0.68	2.04
rs219002:G:A	0.36	0.17	0.06	1.12	2.64
rs7531479:G:A	0.32	0.15	0.08	0.68	2.05
rs219000:T:C	0.36	0.17	0.06	1.12	2.65
rs218990:T:G	0.35	0.17	0.05	1.18	2.55
rs219007:C:T	0.4	0.19	0.05	1.29	2.84
rs535175:C:T	0.29	0.14	0.08	0.5	1.94
rs589249:A:G	0.34	0.18	0.06	1.09	2.42
rs488359:A:G	0.34	0.18	0.06	1.09	2.42
rs2983118:A:G	0.34	0.18	0.06	1.09	2.42
rs218989:G:T	0.34	0.18	0.06	1.08	2.4
rs218988:C:A	0.34	0.18	0.06	1.08	2.41
rs218985:C:T	0.35	0.18	0.06	1.1	2.43
rs1395455:A:G	0.66	0.06	0.18	-1.07	-2.06
rs4652927:G:T	0.66	0.06	0.18	-1.07	-2.06
rs1002655:C:G	0.66	0.06	0.18	-1.13	-2.4
rs1002656:C:T	0.66	0.06	0.18	-1.13	-2.4
rs2089358:C:T	0.66	0.06	0.18	-1.14	-2.41
rs12123067:A:G	0.57	0.05	0.21	-1.51	-2.26
rs4653218:T:C	0.57	0.05	0.21	-1.51	-2.26
rs11263943:A:G	0.57	0.05	0.21	-1.52	-2.26
rs11576073:A:G	0.58	0.05	0.2	-1.44	-2.37
rs7545247:T:C	0.6	0.05	0.2	-1.33	-2.45
rs570399:G:A	0.6	0.05	0.2	-1.34	-2.46
rs481121:G:A	0.6	0.05	0.2	-1.36	-2.23
rs507288:G:A	0.58	0.05	0.21	-1.42	-2.13
rs478746:T:C	0.63	0.06	0.2	-1.21	-2.07
rs523103:G:C	0.63	0.06	0.2	-1.21	-2.06
rs494022:G:T	0.63	0.06	0.2	-1.21	-2.06
rs510237:G:A	0.63	0.06	0.2	-1.21	-2.06
rs4653224:A:C	0.27	0.15	0.1	0.37	1.99
rs488614:C:G	0.67	0.07	0.19	-1.03	-2.24
rs539335:C:A	0.67	0.07	0.19	-1.03	-2.24
rs820675:G:C	0.67	0.07	0.19	-1.03	-2.24
rs3012029:C:A	0.67	0.07	0.19	-1.03	-2.25
rs579891:G:A	0.67	0.07	0.19	-1.03	-2.24
rs568832:C:T	0.33	0.2	0.08	0.86	2.29
rs479714:A:G	0.32	0.2	0.09	0.77	2.17
rs541301:T:C	0.32	0.2	0.1	0.67	2
rs493106:T:C	0.13	0.17	0.2	-0.16	1.99
rs17506641:A:G	0.13	0.17	0.2	-0.16	1.99
rs504512:C:T	0.13	0.18	0.2	-0.08	2.11
rs528137:C:T	0.13	0.18	0.2	-0.08	2.11
rs2135596:C:T	0.13	0.18	0.2	-0.08	2.11
rs3012032:C:T	0.13	0.18	0.2	-0.06	2.14
rs709289:A:G	0.13	0.18	0.2	-0.06	2.14
rs480974:C:T	0.13	0.18	0.2	-0.06	2.14
rs539591:G:T	0.13	0.18	0.2	-0.06	2.14
rs476227:C:A	0.13	0.18	0.2	-0.06	2.14
rs1395458:C:T	0.13	0.18	0.2	-0.06	2.14
rs514262:T:C	0.13	0.18	0.2	-0.07	2.13
rs513115:T:C	0.13	0.18	0.19	-0.05	2.15
rs579936:T:G	0.13	0.18	0.19	-0.05	2.15
rs499230:C:T	0.13	0.18	0.19	-0.05	2.15
rs544932:G:A	0.13	0.2	0.19	0.05	2.3
rs501741:C:T	0.13	0.2	0.19	0.05	2.3
rs501693:C:T	0.13	0.2	0.19	0.05	2.3
rs517176:T:C	0.13	0.2	0.19	0.05	2.3
rs820654:T:C	0.13	0.2	0.19	0.05	2.3
rs942972:A:G	0.13	0.2	0.2	0.02	2.26
rs942973:A:G	0.13	0.2	0.2	0.02	2.27
rs1359595:T:C	0.13	0.2	0.2	0.02	2.26
rs3767042:A:T	0.13	0.2	0.19	0.03	2.28
rs543776:T:C	0.13	0.2	0.2	-0.01	2.22
rs572688:A:G	0.14	0.2	0.19	0.09	2.37
rs517969:C:T	0.11	0.2	0.24	-0.2	2.15
rs904901:T:C	0.11	0.2	0.25	-0.21	2.13
rs490582:G:C	0.11	0.2	0.25	-0.21	2.13
rs490580:G:C	0.11	0.2	0.25	-0.21	2.13
rs494253:A:T	0.11	0.2	0.25	-0.21	2.13
rs496292:T:G	0.11	0.2	0.25	-0.21	2.13
rs517957:G:A	0.11	0.2	0.25	-0.21	2.13
rs484017:T:C	0.11	0.2	0.25	-0.21	2.13
rs571524:T:C	0.11	0.2	0.25	-0.21	2.13
rs570743:C:G	0.11	0.2	0.25	-0.21	2.13
rs569858:T:C	0.11	0.2	0.25	-0.21	2.13
rs568933:C:T	0.11	0.2	0.25	-0.21	2.13
rs567997:T:C	0.11	0.2	0.25	-0.21	2.13
rs526267:G:A	0.11	0.2	0.25	-0.21	2.13
rs471654:C:G	0.11	0.21	0.25	-0.16	2.21
rs553882:T:G	0.11	0.21	0.25	-0.16	2.2
rs526214:T:C	0.11	0.21	0.25	-0.16	2.21
rs522480:T:C	0.11	0.21	0.25	-0.16	2.2
rs4330887:C:T	0.11	0.21	0.25	-0.16	2.2
rs904897:T:C	0.11	0.21	0.25	-0.16	2.2
rs576896:C:T	0.11	0.21	0.25	-0.16	2.2
rs527631:C:T	0.11	0.21	0.25	-0.16	2.2
rs572294:T:C	0.11	0.21	0.25	-0.16	2.21
rs3767046:G:C	0.11	0.23	0.25	-0.09	2.32
rs547390:G:A	0.1	0.23	0.3	-0.27	2.1
rs516273:G:A	0.09	0.23	0.32	-0.36	1.98
rs1334804:G:A	0.93	0.24	0.18	0.29	-2.14
rs7531813:G:A	0.93	0.24	0.18	0.28	-2.15
rs4653233:A:G	0.89	0.16	0.18	-0.14	-2.27
rs551794:T:A	0.62	0.18	0.04	1.45	1.97
rs11583291:C:T	0.11	0.02	0.52	-3.08	-2.28
rs12041233:G:A	0.14	0.02	0.32	-2.78	-2.04
rs16823951:T:C	0.08	0.02	0.4	-3.1	-1.93
rs16823981:G:A	0.09	0.02	0.57	-3.31	-2.23
rs16823983:A:G	0.09	0.02	0.57	-3.38	-2.33
rs11205722:A:G	0.22	0.12	0.07	0.54	2.57
rs12723955:A:G	0.16	0.13	0.1	0.25	2.42
rs7537906:A:G	0.16	0.13	0.1	0.25	2.42
rs12750006:A:G	0.13	0.13	0.15	-0.14	2.02
rs12733163:G:A	0.16	0.14	0.11	0.25	2.53
rs11205921:C:T	0.16	0.14	0.11	0.26	2.54
rs560654:T:C	0.16	0.14	0.11	0.26	2.54
rs518065:T:C	0.16	0.14	0.11	0.27	2.55
rs779969:C:G	0.13	0.13	0.15	-0.13	2.03
rs514865:T:G	0.16	0.14	0.11	0.26	2.54
rs571881:A:G	0.16	0.14	0.16	-0.12	1.95
rs751693:A:G	0.16	0.14	0.16	-0.12	1.95
rs575632:G:A	0.6	0.04	0.2	-1.53	-2.77
rs2615811:A:G	0.61	0.05	0.2	-1.46	-2.66
rs1841795:C:T	0.6	0.04	0.2	-1.53	-2.76
rs568476:G:A	0.61	0.04	0.2	-1.53	-2.77
rs7533892:G:T	0.35	0.19	0.05	1.4	2.86
rs898985:C:T	0.27	0.15	0.07	0.73	2.58
rs4970566:A:G	0.42	0.21	0.04	1.73	3.13
rs1466423:C:T	0.41	0.2	0.04	1.62	3.1
rs2376922:T:G	0.45	0.22	0.04	1.82	3.25
rs6662282:G:A	0.45	0.22	0.05	1.51	2.77
rs6665139:G:A	0.18	0.11	0.11	0.04	2.08
rs6675190:C:T	0.45	0.22	0.07	1.11	2.15
rs1325308:T:C	0.45	0.23	0.07	1.12	2.17
rs7547921:C:A	0.1	0.13	0.19	-0.38	1.94
rs1809329:T:A	0.57	0.19	0.05	1.33	2.01
rs12138920:G:A	0.36	0.04	0.26	-1.87	-2.3
rs12022993:C:A	0.08	0.08	0.14	-0.55	2.03
rs11209627:C:T	0.08	0.08	0.14	-0.55	2.03
rs12022969:G:A	0.08	0.08	0.13	-0.49	2.11
rs1329974:T:C	0.08	0.08	0.14	-0.58	1.98
rs1329976:G:A	0.08	0.08	0.14	-0.56	2
rs2773159:A:G	0.57	0.18	0.04	1.45	2.18
rs1778049:T:C	0.57	0.18	0.05	1.31	1.98
rs2152385:T:C	0.17	0.17	0.15	0.16	2.28
rs11210795:G:A	0.17	0.17	0.15	0.16	2.28
rs2248569:T:A	0.05	0.11	0.13	-0.12	2.65
rs2244944:T:G	0.18	0.27	0.17	0.49	2.81
rs1329818:T:C	0.19	0.28	0.15	0.63	2.93
rs1329817:G:A	0.18	0.27	0.16	0.54	2.79
rs2244692:G:A	0.18	0.27	0.16	0.54	2.78
rs2244403:A:T	0.18	0.27	0.16	0.54	2.79
rs2244277:G:C	0.18	0.27	0.17	0.45	2.64
rs2244275:T:C	0.18	0.27	0.17	0.45	2.64
rs2244181:A:G	0.19	0.28	0.16	0.54	2.79
rs2255009:G:C	0.18	0.27	0.2	0.3	2.5
rs2254600:A:G	0.19	0.28	0.2	0.33	2.44
rs945341:T:A	0.08	0.25	0.23	0.07	2.59
rs2184611:C:T	0.22	0.19	0.14	0.25	1.98
rs12062702:G:A	0.09	0.14	0.19	-0.28	2.08
rs3011206:T:C	0.23	0.19	0.12	0.4	2.22
rs2992439:A:G	0.23	0.19	0.13	0.39	2.21
rs7534082:C:T	0.94	0.17	0.14	0.2	-2.16
rs16825210:G:A	0.06	0.14	0.18	-0.29	2.43
rs17540712:C:T	0.05	0.14	0.19	-0.25	2.47
rs2377501:A:G	0.22	0.08	0.07	0.18	1.98
rs4970609:A:G	0.24	0.08	0.06	0.37	2.17
rs4970610:C:T	0.24	0.08	0.06	0.37	2.17
rs594856:A:G	0.24	0.08	0.06	0.24	1.96
rs607918:G:A	0.24	0.08	0.06	0.24	1.96
rs16825353:G:A	0.46	0.03	0.16	-1.65	-2.11
rs11578165:G:C	0.54	0.04	0.12	-1.16	-1.96
rs4970615:C:T	0.46	0.03	0.16	-1.65	-2.11
rs7542577:C:T	0.46	0.03	0.16	-1.65	-2.11
rs675766:A:G	0.78	0.26	0.03	2.13	2.15
rs12118033:G:A	0.16	0.03	0.43	-2.8	-2.14
rs11205637:G:A	0.16	0.03	0.43	-2.77	-2.1
rs2282231:C:T	0.2	0.03	0.29	-2.44	-2.25
rs12124345:A:T	0.16	0.03	0.43	-2.75	-2.07
rs4660165:A:G	0.2	0.03	0.3	-2.35	-2.06
rs11205665:C:T	0.05	0.03	0.91	-3.56	-2.03
rs4660443:C:T	0.2	0.03	0.3	-2.39	-2.17
rs661316:G:A	0.21	0.03	0.26	-2.33	-2.08
rs1537817:C:T	0.2	0.02	0.29	-2.46	-2.29
rs16825887:G:A	0.2	0.02	0.29	-2.47	-2.29
rs16825939:G:A	0.2	0.02	0.29	-2.58	-2.47
rs12023553:C:A	0.76	0.2	0.03	1.99	2.01
rs16866216:A:G	0.76	0.2	0.03	1.99	2.01
rs4660543:A:G	0.2	0.02	0.29	-2.47	-2.29
rs2036464:A:G	0.2	0.03	0.29	-2.42	-2.21
rs905381:T:G	0.2	0.03	0.29	-2.43	-2.23
rs10788933:A:G	0.76	0.2	0.03	1.95	1.96
rs16837533:G:A	0.19	0.03	0.32	-2.54	-2.38
rs16826012:T:C	0.19	0.02	0.32	-2.65	-2.56
rs4660208:A:G	0.2	0.02	0.28	-2.49	-2.33
rs1889830:A:G	0.79	0.25	0.02	2.32	2.46
rs4660214:T:C	0.2	0.02	0.28	-2.49	-2.33
rs4660603:C:G	0.2	0.02	0.28	-2.52	-2.37
rs3818806:G:A	0.2	0.02	0.28	-2.52	-2.35
rs1984143:G:A	0.75	0.18	0.03	1.97	1.98
rs16826038:G:A	0.2	0.02	0.28	-2.56	-2.42
rs2484749:A:G	0.79	0.25	0.02	2.39	2.57
rs6688708:C:G	0.75	0.18	0.03	1.97	1.98
rs2275187:G:A	0.75	0.18	0.03	1.97	1.98
rs2275186:C:T	0.75	0.18	0.03	1.97	1.98
rs16826068:G:C	0.19	0.02	0.32	-2.63	-2.54
rs16826069:A:G	0.21	0.02	0.25	-2.32	-2.06
rs4660669:A:C	0.79	0.24	0.03	2.28	2.39
rs3754346:C:T	0.2	0.02	0.28	-2.45	-2.26
rs11586824:A:G	0.18	0.02	0.34	-2.76	-2.4
rs2296172:A:G	0.2	0.02	0.23	-2.26	-1.96
rs3768302:T:G	0.2	0.02	0.23	-2.26	-1.96
rs12083239:G:C	0.06	0.13	0.14	-0.08	2.71
rs12079615:A:C	0.06	0.11	0.14	-0.28	2.43
rs4660371:T:C	0.06	0.11	0.14	-0.28	2.43
rs6699941:G:A	0.05	0.11	0.16	-0.38	2.3
rs7539285:C:G	0.48	0.05	0.2	-1.47	-2.01
rs4660391:A:G	0.48	0.05	0.2	-1.46	-2
rs2780946:C:T	0.19	0.02	0.29	-2.53	-2.38
rs7555073:C:T	0.19	0.02	0.29	-2.55	-2.41
rs850010:C:T	0.19	0.02	0.29	-2.56	-2.41
rs664350:T:C	0.19	0.02	0.29	-2.56	-2.41
rs636579:G:C	0.19	0.02	0.29	-2.55	-2.41
rs474419:G:A	0.19	0.02	0.29	-2.55	-2.41
rs620268:C:A	0.19	0.02	0.29	-2.55	-2.4
rs1333827:C:A	0.19	0.02	0.29	-2.55	-2.4
rs528992:G:A	0.19	0.02	0.29	-2.54	-2.38
rs627178:C:T	0.19	0.03	0.28	-2.42	-2.18
rs500789:C:T	0.19	0.03	0.29	-2.42	-2.19
rs12034952:A:G	0.42	0.02	0.12	-1.65	-1.97
rs944940:T:C	0.87	0.34	0.03	2.55	2.01
rs4660450:A:G	0.87	0.34	0.03	2.55	2.01
rs7527402:A:G	0.87	0.34	0.03	2.55	2.01
rs7542349:T:G	0.87	0.34	0.03	2.55	2.01
rs2274956:G:A	0.87	0.34	0.03	2.55	2.01
rs2885328:G:A	0.87	0.34	0.03	2.54	1.99
rs4660453:T:C	0.87	0.34	0.03	2.53	1.98
rs3767954:C:G	0.87	0.34	0.03	2.55	2
rs823682:C:T	0.87	0.34	0.03	2.52	1.96
rs823681:T:C	0.87	0.34	0.03	2.52	1.96
rs4660178:C:T	0.38	0.15	0.07	0.79	2.1
rs10449759:T:C	0.17	0.1	0.09	0.07	2.14
rs2361677:G:T	0.17	0.09	0.09	0.05	2.09
rs913387:T:G	0.17	0.09	0.09	0.05	2.09
rs913388:A:T	0.17	0.09	0.09	0.05	2.09
rs913389:G:A	0.18	0.1	0.09	0.08	2.15
rs1576101:A:T	0.33	0.03	0.23	-1.91	-1.93
rs12132634:C:T	0.32	0.03	0.25	-2.09	-2.1
rs12133860:C:T	0.32	0.03	0.25	-2.09	-2.1
rs10889714:C:T	0.32	0.03	0.25	-2.09	-2.1
rs4660487:A:C	0.31	0.03	0.27	-2.14	-2.17
rs17357766:T:A	0.31	0.03	0.27	-2.23	-2.3
rs16827770:A:G	0.3	0.03	0.26	-2.17	-2.21
rs11805475:G:A	0.28	0.04	0.31	-1.96	-1.94
rs6696524:A:G	0.78	0.26	0.03	1.99	1.93
rs213759:G:A	0.88	0.43	0.03	2.66	2.17
rs2801966:T:A	0.92	0.49	0.02	3.14	2.27
rs12070759:T:C	0.06	0.03	1.21	-3.66	-2.38
rs7553906:G:A	0.06	0.03	1.2	-3.65	-2.37
rs471385:C:T	0.32	0.02	0.16	-1.94	-1.97
rs11210533:C:A	0.33	0.02	0.16	-1.93	-1.96
rs509851:A:G	0.33	0.02	0.16	-1.96	-2
rs12067332:A:C	0.33	0.02	0.16	-1.96	-2
rs11582555:G:A	0.33	0.02	0.16	-2	-2.06
rs12564640:A:G	0.33	0.02	0.16	-2	-2.06
rs17365632:C:T	0.33	0.02	0.16	-2	-2.06
rs710230:T:C	0.92	0.54	0.03	2.93	1.96
rs7553696:C:T	0.07	0.04	1.05	-3.38	-1.99
rs7535335:C:G	0.24	0.07	0.04	0.45	2.14
rs7535438:C:A	0.24	0.07	0.04	0.45	2.14
rs17379185:T:C	0.12	0.02	0.43	-3.07	-2.26
rs1098782:A:G	0.48	0.22	0.06	1.28	2.21
rs590372:T:C	0.46	0.23	0.06	1.42	2.46
rs1198833:T:C	0.44	0.21	0.06	1.24	2.36
rs626842:T:G	0.46	0.23	0.06	1.42	2.46
rs653907:G:A	0.43	0.2	0.07	1.14	2.24
rs606390:A:G	0.47	0.23	0.06	1.41	2.45
rs672429:G:A	0.44	0.21	0.06	1.23	2.35
rs639476:T:C	0.47	0.24	0.05	1.49	2.58
rs672538:G:T	0.47	0.23	0.05	1.47	2.54
rs663824:A:G	0.47	0.23	0.06	1.43	2.48
rs598336:T:C	0.46	0.22	0.06	1.33	2.5
rs11210812:T:G	0.52	0.05	0.24	-1.52	-2.2
rs6661035:G:C	0.52	0.05	0.24	-1.53	-2.21
rs10890244:T:A	0.52	0.05	0.24	-1.56	-2.03
rs1212058:T:C	0.15	0.11	0.13	-0.12	1.95
rs12741964:G:A	0.16	0.03	0.46	-2.67	-1.95
rs1990150:C:G	0.09	0.16	0.2	-0.24	2.14
rs783308:A:C	0.09	0.16	0.2	-0.21	2.18
rs4221:A:G	0.09	0.16	0.2	-0.21	2.18
rs2428954:A:G	0.07	0.15	0.27	-0.57	2
rs2428953:G:A	0.07	0.15	0.27	-0.57	2
rs1325440:T:C	0.92	0.24	0.21	0.14	-2.13
rs9429225:C:T	0.91	0.24	0.21	0.11	-2.19
rs6429644:T:C	0.07	0.21	0.35	-0.53	2.05
rs11581177:G:A	0.22	0.02	0.33	-2.59	-2.54
rs17414232:C:T	0.13	0.03	0.44	-2.79	-2.04
rs4660781:A:G	0.06	0.03	0.82	-3.41	-2.03
rs11589379:G:A	0.2	0.03	0.38	-2.66	-2.58
rs11590157:G:A	0.2	0.03	0.38	-2.63	-2.53
rs10489168:G:A	0.06	0.03	0.81	-3.38	-1.98
rs4660786:C:T	0.06	0.03	0.81	-3.4	-2.01
rs3853364:T:C	0.2	0.03	0.38	-2.65	-2.57
rs2983716:A:G	0.52	0.14	0.02	1.81	2.67
rs9988580:C:T	0.42	0.09	0.03	1.02	2.06
rs7524446:C:A	0.4	0.08	0.04	0.76	1.99
rs7536146:A:G	0.42	0.09	0.03	1.08	2.15
rs7555065:G:C	0.42	0.09	0.03	1.08	2.16
rs6688710:T:C	0.44	0.09	0.03	1.22	2.32
rs7550170:C:G	0.43	0.09	0.03	1.08	2.16
rs11808852:G:A	0.42	0.08	0.03	1.02	2.07
rs12136048:T:G	0.42	0.08	0.03	1.02	2.07
rs10465818:T:C	0.43	0.09	0.03	1.04	2.1
rs6429548:T:C	0.41	0.08	0.03	0.89	2.01
rs11573570:T:C	0.06	0.03	0.82	-3.37	-1.98
rs6661667:G:C	0.06	0.03	0.88	-3.4	-2.01
rs263955:T:C	0.51	0.12	0.02	1.9	2.88
rs263978:T:C	0.51	0.12	0.02	1.86	2.82
rs263970:T:A	0.51	0.12	0.02	1.86	2.82
rs11577974:C:A	0.39	0.07	0.03	0.74	1.96
rs11211076:A:C	0.49	0.02	0.1	-1.51	-2.07
rs7513367:C:G	0.47	0.02	0.09	-1.55	-2.07
rs7522177:G:C	0.47	0.02	0.09	-1.52	-2.03
rs11211086:G:T	0.47	0.02	0.09	-1.52	-2.03
rs2839963:T:A	0.47	0.02	0.09	-1.5	-2
rs10789459:C:T	0.47	0.02	0.11	-1.66	-2.24
rs12139364:T:C	0.6	0.03	0.1	-1.17	-1.94
rs998199:A:C	0.4	0.1	0.03	1.09	2.51
rs7532573:A:T	0.4	0.1	0.03	1.09	2.51
rs10789463:C:A	0.39	0.1	0.03	1.04	2.44
rs12738318:C:T	0.6	0.03	0.1	-1.11	-2.1
rs781058:G:C	0.4	0.1	0.03	1.11	2.55
rs4660894:G:C	0.06	0.02	0.91	-3.75	-2.51
rs7556472:G:A	0.68	0.15	0.03	1.74	1.95
rs11211211:G:T	0.68	0.15	0.03	1.74	1.95
rs6659064:G:C	0.68	0.15	0.02	1.78	2
rs11211214:G:A	0.68	0.15	0.02	1.78	2
rs6665193:G:A	0.68	0.15	0.02	1.78	2
rs4364819:G:A	0.68	0.15	0.03	1.77	1.98
rs12045409:A:G	0.68	0.15	0.03	1.77	1.98
rs7548617:C:A	0.68	0.15	0.02	1.78	2
rs11211220:G:A	0.68	0.15	0.02	1.78	2
rs6700974:C:A	0.68	0.15	0.02	1.78	2
rs4256763:A:G	0.68	0.15	0.02	1.78	2
rs6689417:C:T	0.68	0.15	0.02	1.78	2
rs10789482:G:A	0.68	0.15	0.02	1.78	2
rs6700322:G:T	0.68	0.15	0.03	1.77	1.98
rs4420029:G:A	0.67	0.14	0.03	1.7	1.96
rs6429592:G:A	0.68	0.15	0.02	1.79	2.01
rs11211247:T:G	0.68	0.15	0.02	1.79	2.01
rs4660909:G:C	0.68	0.15	0.02	1.79	2.01
rs12137934:A:G	0.31	0.04	0.33	-2.07	-2.07
rs12146051:G:C	0.31	0.04	0.34	-2.07	-2.06
rs12142240:T:C	0.3	0.04	0.34	-2.07	-2.06
rs11211319:T:C	0.57	0.24	0.07	1.31	1.97
rs4660357:C:T	0.57	0.24	0.07	1.31	1.97
rs12022855:C:T	0.57	0.24	0.07	1.31	1.96
rs10890406:C:T	0.57	0.24	0.07	1.31	1.97
rs7540241:T:A	0.17	0.24	0.23	0	2.02
rs837400:A:G	0.57	0.07	0.32	-1.54	-2.3
rs10890422:T:C	0.46	0.35	0.06	1.71	3.09
rs2297812:G:C	0.41	0.3	0.07	1.41	2.79
rs4646485:A:G	0.46	0.34	0.06	1.67	3.02
rs2297811:C:T	0.16	0.15	0.17	-0.1	1.98
rs6429613:G:A	0.26	0.2	0.09	0.76	2.63
rs9429098:C:G	0.3	0.25	0.08	1.15	2.97
rs3737773:G:A	0.3	0.25	0.08	1.15	2.97
rs6693838:T:C	0.3	0.25	0.08	1.15	2.97
rs4660962:T:C	0.29	0.24	0.08	1.07	2.84
rs6679068:T:C	0.29	0.24	0.08	1.16	2.98
rs7528956:C:T	0.29	0.24	0.08	1.16	2.98
rs6678639:A:G	0.11	0.16	0.2	-0.19	2.15
rs3117715:C:A	0.25	0.22	0.09	0.92	2.86
rs6663731:A:T	0.11	0.17	0.2	-0.19	2.16
rs6687264:T:C	0.11	0.16	0.22	-0.31	1.97
rs9333029:A:G	0.11	0.16	0.2	-0.21	2.12
rs4660978:G:C	0.75	0.09	0.22	-0.92	-2.15
rs3890011:G:C	0.75	0.09	0.22	-0.91	-2.14
rs4660980:T:C	0.11	0.16	0.21	-0.23	2.1
rs9332998:T:C	0.11	0.16	0.21	-0.23	2.1
rs11211406:C:A	0.75	0.09	0.22	-0.89	-2.11
rs11211410:A:G	0.75	0.09	0.22	-0.88	-2.11
rs1502931:G:C	0.36	0.27	0.12	0.81	2.01
rs1393668:C:T	0.37	0.28	0.11	0.88	2.24
rs6692958:T:C	0.36	0.27	0.12	0.81	2.01
rs6680773:G:T	0.36	0.27	0.12	0.79	1.99
rs11211415:T:A	0.39	0.29	0.11	1	2.38
rs10890438:C:T	0.35	0.28	0.1	1.01	2.31
rs6669062:C:T	0.31	0.25	0.13	0.68	2.04
rs2405586:G:A	0.31	0.25	0.13	0.68	2.04
rs9726786:T:C	0.37	0.3	0.1	1.15	2.7
rs1827474:C:T	0.4	0.32	0.1	1.18	2.44
rs1827473:G:C	0.33	0.26	0.14	0.63	1.93
rs9326151:A:G	0.4	0.32	0.1	1.18	2.44
rs10890443:A:G	0.4	0.32	0.1	1.18	2.44
rs1502909:G:C	0.37	0.29	0.12	0.91	2.3
rs1502908:C:T	0.44	0.36	0.08	1.47	2.74
rs10890445:A:C	0.4	0.32	0.1	1.18	2.44
rs1021827:G:A	0.4	0.32	0.1	1.18	2.44
rs9326152:T:C	0.4	0.32	0.1	1.18	2.44
rs2036462:T:C	0.33	0.26	0.14	0.63	1.94
rs1553391:C:A	0.39	0.31	0.1	1.13	2.58
rs9701154:T:C	0.4	0.32	0.1	1.2	2.47
rs9793716:A:G	0.36	0.29	0.11	0.93	2.32
rs12041262:C:A	0.34	0.26	0.13	0.66	1.98
rs9793471:C:T	0.41	0.33	0.09	1.27	2.58
rs12736235:G:A	0.4	0.32	0.1	1.21	2.49
rs11211422:G:A	0.4	0.32	0.1	1.21	2.49
rs1393667:T:C	0.4	0.32	0.1	1.21	2.49
rs2405580:G:A	0.4	0.32	0.1	1.21	2.49
rs11211423:C:T	0.4	0.32	0.1	1.21	2.49
rs2134471:G:C	0.4	0.32	0.1	1.21	2.49
rs10890446:C:T	0.4	0.32	0.1	1.21	2.49
rs10890447:A:G	0.4	0.32	0.1	1.21	2.49
rs11211428:A:G	0.34	0.26	0.13	0.66	1.98
rs9326153:T:C	0.4	0.32	0.1	1.18	2.43
rs9728169:C:A	0.4	0.32	0.1	1.18	2.43
rs9729662:A:T	0.4	0.32	0.1	1.18	2.44
rs12022635:T:C	0.4	0.32	0.1	1.18	2.44
rs9793202:G:T	0.4	0.32	0.1	1.18	2.44
rs2055500:A:T	0.4	0.32	0.1	1.18	2.44
rs2405340:A:C	0.41	0.32	0.1	1.18	2.44
rs12564635:G:T	0.41	0.32	0.11	1.12	2.35
rs11211439:A:G	0.41	0.32	0.11	1.12	2.35
rs4448558:A:T	0.41	0.32	0.11	1.12	2.35
rs11211446:C:G	0.41	0.33	0.1	1.17	2.43
rs2016160:G:A	0.41	0.33	0.1	1.17	2.43
rs4926809:C:T	0.41	0.33	0.1	1.17	2.43
rs1847223:A:G	0.41	0.33	0.1	1.17	2.43
rs11211451:A:C	0.41	0.33	0.1	1.17	2.43
rs12734327:A:C	0.41	0.33	0.1	1.17	2.43
rs1967757:A:T	0.41	0.33	0.1	1.17	2.43
rs7512729:A:C	0.41	0.33	0.1	1.17	2.43
rs7545399:C:T	0.41	0.33	0.1	1.17	2.43
rs10890464:G:A	0.41	0.33	0.1	1.17	2.43
rs11211457:G:A	0.41	0.33	0.1	1.17	2.43
rs6664496:G:T	0.41	0.33	0.1	1.17	2.43
rs12046348:G:A	0.41	0.33	0.1	1.17	2.43
rs12124648:C:T	0.41	0.33	0.1	1.2	2.47
rs2056899:A:T	0.43	0.36	0.09	1.43	2.68
rs10789501:T:C	0.37	0.31	0.12	0.98	2.42
rs911909:T:C	0.37	0.31	0.12	0.98	2.42
rs911903:A:G	0.4	0.35	0.1	1.26	2.56
rs6588196:C:T	0.44	0.03	0.18	-1.72	-2.21
rs2065945:G:A	0.49	0.05	0.22	-1.44	-1.97
rs12125691:G:T	0.49	0.05	0.22	-1.44	-1.97
rs17371239:C:T	0.49	0.05	0.22	-1.42	-1.93
rs17371253:C:T	0.49	0.05	0.22	-1.42	-1.93
rs1591658:A:T	0.7	0.08	0.17	-0.83	-2.19
rs7523969:T:C	0.7	0.08	0.17	-0.75	-2.06
rs529412:A:G	0.25	0.17	0.12	0.33	1.96
rs606852:G:A	0.25	0.17	0.12	0.35	1.98
rs1249090:G:A	0.55	0.24	0.06	1.43	2.27
rs4926966:A:G	0.55	0.24	0.06	1.3	2.06
rs11211597:G:A	0.49	0.26	0.08	1.21	2.11
rs1077842:G:A	0.63	0.19	0.04	1.58	2.15
rs7543124:A:G	0.63	0.19	0.04	1.69	2.32
rs3844086:T:C	0.65	0.21	0.04	1.8	2.36
rs11211609:T:C	0.1	0.03	0.57	-3.03	-2.2
rs10443227:A:G	0.05	0.02	0.79	-3.55	-2.01
rs12064339:G:A	0.1	0.02	0.57	-3.14	-2.37
rs728375:G:A	0.06	0.02	0.89	-3.62	-2.11
rs17104175:A:T	0.06	0.03	0.85	-3.49	-1.93
rs17104181:A:G	0.06	0.03	0.85	-3.5	-1.95
rs17104182:T:C	0.06	0.03	0.85	-3.5	-1.95
rs12047252:T:C	0.06	0.02	0.8	-3.59	-2.08
rs2246105:C:T	0.94	0.87	0.03	3.38	2.05
rs4926743:G:A	0.06	0.03	1	-3.52	-1.97
rs12409727:A:G	0.06	0.03	1.12	-3.76	-2.31
rs2803268:G:A	0.23	0.02	0.2	-2.37	-2.19
rs2798132:A:G	0.23	0.02	0.2	-2.32	-2.11
rs2798124:A:T	0.23	0.02	0.2	-2.34	-2.13
rs2803272:T:C	0.24	0.02	0.19	-2.19	-1.96
rs1539529:T:C	0.24	0.02	0.19	-2.19	-1.96
rs2803273:T:G	0.33	0.02	0.15	-2.06	-2.15
rs2798122:T:C	0.33	0.02	0.15	-2.22	-2.4
rs1418956:A:C	0.33	0.02	0.15	-2.22	-2.4
rs1994211:G:A	0.35	0.02	0.15	-2.02	-2.04
rs12062775:G:A	0.06	0.02	0.56	-3.34	-1.93
rs12130165:G:A	0.06	0.02	0.56	-3.34	-1.93
rs11806611:G:A	0.06	0.02	0.56	-3.34	-1.93
rs12120453:T:C	0.06	0.02	0.59	-3.6	-2.08
rs7522924:C:T	0.06	0.02	0.59	-3.59	-2.08
rs12125425:C:G	0.06	0.02	0.58	-3.58	-2.06
rs4926816:C:T	0.19	0.01	0.15	-2.71	-2.66
rs11587574:C:T	0.18	0.01	0.14	-2.49	-1.97
rs2883976:G:A	0.07	0.01	0.4	-3.54	-2.22
rs10888663:A:C	0.07	0.01	0.4	-3.55	-2.22
rs12738636:G:A	0.28	0.01	0.08	-2.04	-2.06
rs7540606:C:T	0.07	0.01	0.4	-3.56	-2.24
rs12741784:T:C	0.24	0.01	0.1	-2.36	-2.16
rs2211459:G:A	0.07	0.01	0.41	-3.41	-2.04
rs12135410:T:C	0.07	0.01	0.39	-3.38	-1.99
rs4926539:T:A	0.07	0.01	0.39	-3.38	-1.99
rs11205638:T:C	0.07	0.01	0.4	-3.38	-1.99
rs12141450:T:C	0.06	0.01	0.5	-3.56	-2.25
rs1948809:C:A	0.38	0.09	0.04	0.74	1.96
rs10493150:A:G	0.38	0.09	0.04	0.74	1.96
rs1502854:A:T	0.38	0.09	0.04	0.74	1.96
rs6689749:G:T	0.38	0.09	0.04	0.74	1.96
rs6660621:T:C	0.67	0.03	0.09	-0.94	-2.1
rs2455637:A:C	0.67	0.03	0.09	-0.96	-2.14
rs7525764:G:A	0.67	0.03	0.09	-0.91	-2.07
rs7517924:T:G	0.67	0.03	0.09	-0.91	-2.07
rs2055491:T:C	0.67	0.03	0.09	-0.92	-2.08
rs2784131:T:A	0.67	0.03	0.09	-0.96	-2.14
rs2784130:G:A	0.67	0.03	0.09	-0.96	-2.14
rs2653878:A:C	0.67	0.03	0.09	-0.97	-2.16
rs6676515:G:A	0.68	0.04	0.08	-0.86	-1.98
rs1278519:A:C	0.29	0.07	0.04	0.49	1.93
rs11205760:C:T	0.51	0.02	0.09	-1.57	-2.05
rs17106389:C:T	0.09	0.05	0.07	-0.23	2.16
rs6656199:T:C	0.08	0.06	0.09	-0.48	2.12
rs7541663:C:T	0.08	0.06	0.09	-0.43	2.2
rs11205809:A:G	0.1	0.06	0.07	-0.19	2.21
rs12061410:A:G	0.12	0.06	0.07	-0.09	2.09
rs7411629:T:C	0.12	0.06	0.07	-0.15	2
rs7514153:C:T	0.05	0.08	0.13	-0.56	2.05
rs1770791:A:G	0.12	0.07	0.08	-0.2	1.93
rs12026327:C:T	0.05	0.02	0.96	-3.75	-2.28
rs12142485:G:A	0.14	0.02	0.39	-2.82	-2.1
rs7544995:A:G	0.09	0.15	0.12	0.22	2.81
rs7555228:G:C	0.09	0.15	0.12	0.22	2.81
rs11206059:C:G	0.09	0.15	0.12	0.23	2.81
rs4926582:G:A	0.09	0.15	0.12	0.25	2.84
rs4926939:C:T	0.09	0.15	0.12	0.25	2.84
rs7528251:T:G	0.09	0.15	0.12	0.25	2.84
rs12063529:A:G	0.09	0.15	0.11	0.29	2.9
rs6695845:G:A	0.09	0.15	0.11	0.29	2.9
rs4926940:G:A	0.09	0.15	0.11	0.27	2.86
rs7530287:C:G	0.09	0.15	0.11	0.27	2.86
rs17131748:T:C	0.09	0.15	0.11	0.28	2.88
rs12077646:C:T	0.09	0.15	0.12	0.21	2.78
rs11206065:C:G	0.09	0.15	0.12	0.21	2.78
rs6679819:G:A	0.09	0.15	0.15	-0.03	2.44
rs10399937:T:C	0.09	0.1	0.11	-0.15	2.27
rs11806632:T:A	0.09	0.1	0.11	-0.15	2.27
rs7546714:T:A	0.09	0.1	0.11	-0.15	2.27
rs7512539:G:A	0.09	0.1	0.13	-0.31	2.04
rs4926945:G:A	0.09	0.1	0.11	-0.13	2.3
rs4442320:C:A	0.09	0.1	0.11	-0.13	2.3
rs10437066:G:A	0.09	0.1	0.11	-0.13	2.3
rs2170301:G:A	0.09	0.09	0.11	-0.21	2.19
rs6588458:G:A	0.09	0.09	0.11	-0.22	2.17
rs6588461:A:G	0.09	0.09	0.11	-0.22	2.17
rs11206078:G:T	0.07	0.09	0.12	-0.3	2.37
rs6670842:A:G	0.09	0.09	0.11	-0.22	2.17
rs3766763:A:G	0.09	0.1	0.11	-0.13	2.3
rs7550236:T:C	0.09	0.1	0.11	-0.14	2.29
rs12059934:G:A	0.09	0.1	0.11	-0.14	2.28
rs725510:C:T	0.09	0.1	0.11	-0.15	2.27
rs10437070:T:A	0.09	0.1	0.14	-0.35	1.99
rs1288388:G:A	0.77	0.06	0.11	-0.63	-2.24
rs899973:C:G	0.77	0.06	0.1	-0.5	-2.02
rs1288401:T:C	0.77	0.06	0.1	-0.49	-2.01
rs3766775:A:G	0.77	0.06	0.09	-0.45	-1.95
rs1288343:A:G	0.75	0.24	0.03	2.08	2.14
rs2388:C:T	0.75	0.24	0.03	2.08	2.14
rs1288344:G:T	0.75	0.24	0.03	2.09	2.15
rs1288345:A:C	0.75	0.24	0.03	2.09	2.15
rs1288340:G:A	0.74	0.22	0.03	1.99	2.01
rs1288338:C:T	0.74	0.22	0.03	1.99	2.01
rs2000239:G:A	0.2	0.17	0.14	0.21	2.03
rs7555252:T:G	0.24	0.22	0.1	0.85	2.93
rs12032358:G:A	0.22	0.21	0.16	0.3	2.17
rs12033075:G:A	0.1	0.16	0.23	-0.34	1.93
rs1295465:C:A	0.18	0.19	0.2	-0.04	1.96
rs11206160:G:C	0.18	0.19	0.2	-0.04	1.95
rs7543581:C:T	0.23	0.22	0.13	0.49	2.36
rs1288627:C:T	0.24	0.22	0.12	0.59	2.52
rs943521:C:A	0.24	0.23	0.12	0.65	2.45
rs732385:G:A	0.22	0.21	0.15	0.35	2.25
rs1108989:T:A	0.24	0.23	0.12	0.65	2.45
rs1288632:C:G	0.24	0.23	0.12	0.65	2.45
rs11579521:G:A	0.22	0.21	0.15	0.35	2.25
rs1296438:A:G	0.24	0.23	0.12	0.67	2.48
rs734908:T:G	0.25	0.23	0.12	0.67	2.49
rs943523:A:G	0.09	0.16	0.23	-0.33	2.01
rs1298637:C:T	0.25	0.23	0.12	0.68	2.5
rs2280511:C:T	0.82	0.15	0.25	-0.52	-2.2
rs6588480:A:G	0.83	0.16	0.24	-0.39	-2.23
rs2948045:T:C	0.26	0.19	0.11	0.52	2.23
rs6588482:T:A	0.26	0.19	0.12	0.49	2.21
rs1879735:A:G	0.26	0.19	0.11	0.51	2.22
rs10888795:G:A	0.26	0.19	0.12	0.46	2.16
rs3013754:A:C	0.26	0.19	0.12	0.46	2.16
rs2948053:A:G	0.26	0.19	0.12	0.46	2.16
rs17382457:G:A	0.26	0.19	0.12	0.47	2.17
rs11206186:G:T	0.62	0.07	0.21	-1.11	-2.1
rs1465035:C:T	0.62	0.07	0.21	-1.11	-2.1
rs1474462:G:A	0.62	0.07	0.21	-1.11	-2.1
rs12733756:G:A	0.62	0.07	0.21	-1.11	-2.1
rs12568524:G:A	0.33	0.19	0.1	0.66	1.99
rs941125:G:T	0.34	0.2	0.1	0.65	1.97
rs6696001:C:T	0.07	0.04	1.23	-3.36	-1.96
rs17109974:C:G	0.06	0.04	1.35	-3.55	-2.22
rs7544763:A:G	0.88	0.59	0.03	2.9	2.55
rs17392549:G:A	0.12	0.02	0.52	-3.2	-2.46
rs3753406:T:C	0.2	0.15	0.11	0.31	2.39
rs213499:A:C	0.48	0.13	0.05	1.07	1.93
rs12734042:G:A	0.31	0.03	0.3	-2.38	-2.54
rs12758577:C:A	0.35	0.03	0.27	-2.1	-2.15
rs12746454:C:T	0.35	0.03	0.27	-2.06	-2.1
rs190963:G:A	0.14	0.12	0.15	-0.19	1.94
rs1180955:T:C	0.58	0.24	0.06	1.39	2.09
rs1180948:C:G	0.58	0.24	0.06	1.33	2.01
rs1180943:C:G	0.58	0.24	0.06	1.33	1.99
rs2270003:C:A	0.23	0.14	0.11	0.24	1.96
rs628667:T:C	0.24	0.14	0.1	0.34	2.12
rs630895:A:G	0.26	0.15	0.1	0.4	2.07
rs630869:C:T	0.26	0.15	0.1	0.4	2.07
rs7366025:A:G	0.26	0.15	0.1	0.41	2.08
rs677003:A:C	0.26	0.15	0.1	0.4	2.07
rs676584:A:G	0.26	0.15	0.1	0.4	2.07
rs1180852:G:A	0.26	0.15	0.1	0.4	2.07
rs11206455:T:C	0.67	0.07	0.17	-0.85	-1.97
rs600491:C:T	0.67	0.06	0.17	-1.05	-2.27
rs11206457:T:A	0.67	0.06	0.17	-1.05	-2.27
rs7551288:A:G	0.67	0.06	0.17	-1.03	-2.24
rs2075390:C:T	0.66	0.06	0.17	-1.07	-2.31
rs638944:T:G	0.71	0.07	0.15	-0.74	-2.05
rs589244:T:A	0.71	0.07	0.15	-0.74	-2.05
rs3170766:C:A	0.67	0.06	0.17	-1	-2.19
rs4927176:C:T	0.67	0.06	0.17	-1	-2.19
rs2495502:C:G	0.47	0.03	0.17	-1.81	-2.48
rs2495499:C:T	0.47	0.03	0.17	-1.67	-2.26
rs10465832:G:C	0.08	0.06	0.11	-0.6	1.94
rs4927221:G:A	0.64	0.03	0.08	-1.11	-2.11
rs4927223:G:C	0.64	0.03	0.08	-1.14	-2.16
rs1000364:C:T	0.64	0.03	0.08	-1.15	-2.18
rs6588556:A:G	0.64	0.03	0.09	-1.2	-2.25
rs952574:G:A	0.64	0.03	0.08	-1.17	-2.21
rs4927226:G:A	0.6	0.02	0.09	-1.35	-2.22
rs2057109:G:C	0.4	0.03	0.21	-1.9	-2.14
rs6686340:C:T	0.6	0.05	0.16	-1.17	-1.95
rs4926688:A:G	0.56	0.05	0.17	-1.29	-1.93
rs7534516:G:A	0.56	0.05	0.17	-1.31	-1.95
rs11583184:C:T	0.56	0.05	0.17	-1.3	-1.94
rs12757934:T:C	0.56	0.05	0.17	-1.3	-1.94
rs4927246:G:C	0.56	0.05	0.17	-1.3	-1.94
[truncated: 6,360 more rows]

## Sheet: Table S7
Table S7. The pathway tool WebGestalt identifies significantly overrepresented (FDR<0.05) Gene Ontology biological processes within the 722 unique adipocyte marker genes in KOBS (n=8).
Gene set	Description of the biological process	Enrichment ratio	p value	FDRA	Overlapping genes
GO:0044281	small molecule metabolic process	2.01	0	0	SORBS1;GPAM;ITIH5;SLC19A3;PDE8B;SLC7A6;ACSS2;PFKFB1;PRKAR2B;VKORC1L1;PLA2G16;MARC1;ADIPOQ;ADCY5;ATP1A2;ACSL1;LHCGR;FADS3;MACROD2;PLOD2;GLYAT;NPY1R;HK2;ADCY6;CSAD;PECR;PC;ACO1;GPD1;RETSAT;AGPAT2;DHDDS;ACADL;ABCD2;ENPP1;LEP;BHMT2;GPT2;ADHFE1;GPLD1;AIG1;ALDH1L1;FASN;FOXO1;SLC25A33;ALDH2;PDXK;FGF2;CAT;IRS2;DGAT2;UPP2;ACOX1;HADH;TTPA;LRP5;UGP2;TJP2;LPL;STAT5A;ETFDH;ASS1;ELOVL5;EHHADH;FAH;PEMT;ABHD5;AA…
GO:0006082	organic acid metabolic process	2.42	0	0	GPAM;ITIH5;SLC7A6;ACSS2;PFKFB1;PRKAR2B;MARC1;ADIPOQ;ACSL1;FADS3;PLOD2;GLYAT;HK2;CSAD;PECR;PC;ACO1;GPD1;ACADL;ABCD2;ENPP1;LEP;BHMT2;GPT2;ADHFE1;AIG1;ALDH1L1;FASN;FGF2;IRS2;DGAT2;ACOX1;HADH;UGP2;LPL;STAT5A;ETFDH;ASS1;ELOVL5;EHHADH;FAH;PEMT;ABHD5;AACS;MARC2;PTGR1;PPA1;LPGAT1;BPHL;IRS1;MTHFD1;ACSM5;AKR1C1;IDH1;MDH1;AKT2;PDHX;CYB5A;HACL1;PGM1;MECR;ADIPOR2;CS;HIBCH;GCLM;SLC27A1;ACADS;NMNAT3;CHP1;ME3;MC…
GO:0043436	oxoacid metabolic process	2.4	0	0	GPAM;ITIH5;SLC7A6;ACSS2;PFKFB1;PRKAR2B;MARC1;ADIPOQ;ACSL1;FADS3;PLOD2;GLYAT;HK2;CSAD;PECR;PC;ACO1;GPD1;ACADL;ABCD2;ENPP1;LEP;BHMT2;GPT2;ADHFE1;AIG1;ALDH1L1;FASN;FGF2;IRS2;DGAT2;ACOX1;HADH;UGP2;LPL;ETFDH;ASS1;ELOVL5;EHHADH;FAH;PEMT;ABHD5;AACS;MARC2;PTGR1;PPA1;LPGAT1;BPHL;IRS1;MTHFD1;ACSM5;AKR1C1;IDH1;MDH1;AKT2;PDHX;CYB5A;HACL1;PGM1;MECR;ADIPOR2;CS;HIBCH;GCLM;SLC27A1;ACADS;NMNAT3;CHP1;ME3;MCCC1;BCK…
GO:0019752	carboxylic acid metabolic process	2.47	0	0	GPAM;ITIH5;SLC7A6;ACSS2;PFKFB1;PRKAR2B;ADIPOQ;ACSL1;FADS3;PLOD2;GLYAT;HK2;CSAD;PECR;PC;ACO1;GPD1;ACADL;ABCD2;LEP;BHMT2;GPT2;ADHFE1;AIG1;ALDH1L1;FASN;FGF2;IRS2;DGAT2;ACOX1;HADH;UGP2;LPL;ETFDH;ASS1;ELOVL5;EHHADH;FAH;PEMT;ABHD5;AACS;PTGR1;PPA1;LPGAT1;BPHL;IRS1;MTHFD1;ACSM5;AKR1C1;IDH1;MDH1;AKT2;PDHX;CYB5A;HACL1;PGM1;MECR;ADIPOR2;CS;HIBCH;GCLM;SLC27A1;ACADS;NMNAT3;CHP1;ME3;MCCC1;BCKDHB;PHYKPL;QDPR;PG…
GO:0055114	oxidation-reduction process	2.41	4.44e-16	5.27e-13	SORBS1;GYG2;ACSS2;VKORC1L1;MAOA;ASPH;MARC1;ADIPOQ;FADS3;PLOD2;HK2;PXDN;PECR;ACO1;GPD1;RETSAT;LOXL2;ACADL;ABCD2;ENPP1;AIFM2;LEP;ADHFE1;PIR;ALDH1L1;FASN;GBE1;ALDH2;HSDL2;PYGL;CAT;IRS2;DGAT2;ACOX1;HADH;UGP2;DMGDH;MICAL3;ETFDH;STEAP2;EHHADH;TET1;MARC2;DHRS3;PTGR1;IRS1;MTHFD1;AKR1C1;IDH1;MDH1;AKT2;CYB5A;HACL1;PGM1;MECR;ADIPOR2;SELENBP1;CS;HIBCH;GLRX;GYS1;ACADS;ME3;PYGB;BCKDHB;PRDX6;QDPR;PGD;ETFA;RNLS;…
GO:0006091	generation of precursor metabolites and energy	2.92	1.97e-13	1.95e-10	SORBS1;AQP7;GYG2;ACSS2;PFKFB1;ASPH;ADIPOQ;HK2;ACO1;GPD1;LOXL2;ENPP1;AIFM2;LEP;SLC25A33;GBE1;ALDH2;PYGL;CAT;IRS2;ACOX1;UGP2;DMGDH;ETFDH;AACS;DHRS3;IRS1;IDH1;MDH1;AKT2;CYB5A;PGM1;CS;GLRX;GYS1;ME3;PYGB;OXCT1;QDPR;ETFA;PHKA2;SUCLA2;ACO2;SUCLG1;TXNRD1;DDIT4;NDUFV3;NNT;NQO2;HMGB1;GFPT1;COX15
GO:0016054	organic acid catabolic process	3.51	6.89e-13	5.11e-10	ADIPOQ;CSAD;PECR;ACADL;ABCD2;LEP;GPT2;ADHFE1;AIG1;ALDH1L1;FGF2;IRS2;ACOX1;HADH;ETFDH;EHHADH;FAH;IRS1;AKT2;HACL1;MECR;HIBCH;ACADS;CHP1;MCCC1;BCKDHB;PHYKPL;QDPR;ETFA;DECR1;SHMT1;DDAH1;MCCC2;ALDH3A2;ENOSF1;ACAD10;HSD17B4;ECHDC1
GO:0046395	carboxylic acid catabolic process	3.51	6.89e-13	5.11e-10	ADIPOQ;CSAD;PECR;ACADL;ABCD2;LEP;GPT2;ADHFE1;AIG1;ALDH1L1;FGF2;IRS2;ACOX1;HADH;ETFDH;EHHADH;FAH;IRS1;AKT2;HACL1;MECR;HIBCH;ACADS;CHP1;MCCC1;BCKDHB;PHYKPL;QDPR;ETFA;DECR1;SHMT1;DDAH1;MCCC2;ALDH3A2;ENOSF1;ACAD10;HSD17B4;ECHDC1
GO:0032787	monocarboxylic acid metabolic process	2.55	3.03e-12	1.2e-09	GPAM;ACSS2;PFKFB1;PRKAR2B;ADIPOQ;ACSL1;FADS3;GLYAT;HK2;PECR;PC;GPD1;ACADL;ABCD2;LEP;AIG1;FASN;IRS2;DGAT2;ACOX1;HADH;LPL;ETFDH;ELOVL5;EHHADH;FAH;ABHD5;AACS;PTGR1;LPGAT1;IRS1;ACSM5;AKR1C1;IDH1;AKT2;PDHX;HACL1;PGM1;MECR;ADIPOR2;HIBCH;SLC27A1;ACADS;ME3;MCCC1;PGD;ETFA;BTD;DECR1;MCCC2;ALDH3A2;DDIT4;ACAD10;HSD17B4;ECHDC1;HLCS;SREBF1;OSBPL9;PCCA
GO:0044282	small molecule catabolic process	2.84	1.44e-11	8.53e-09	ADIPOQ;HK2;CSAD;PECR;ACADL;ABCD2;LEP;GPT2;ADHFE1;AIG1;ALDH1L1;ALDH2;FGF2;IRS2;UPP2;ACOX1;HADH;LRP5;ETFDH;EHHADH;FAH;IRS1;AKT2;HACL1;PGM1;MECR;HIBCH;ACADS;CHP1;MCCC1;BCKDHB;SULT1A1;OXCT1;PHYKPL;QDPR;ETFA;NUDT5;DECR1;SHMT1;DDAH1;MCCC2;ALDH3A2;ENOSF1;ACAD10;HSD17B4;ECHDC1
A: FDR indicates Benjamini-Hochberg corrected p value (FDR<0.05).

## Sheet: Table S8
Table S8. There are 47 adipocyte marker genes, the adipocyte expression of which is impacted by presence of the abdominal obesity risk allele of rs10494217 using the KOBS SAT snRNA-seq data (n=8).
Gene name	p value	Log2 FCA	Adjusted p valueB
MALAT1	1.39e-23	0.332	1.01e-20
PDE8B	1.48e-18	-0.871	1.07e-15
MYCBP2	4.56e-16	-0.679	3.29e-13
SLC25A37	3.01e-12	0.485	2.17e-09
KLB	3.41e-12	0.552	2.47e-09
ADRA1A	3.94e-12	-0.653	2.84e-09
NRCAM	2.98e-11	-0.497	2.15e-08
PLEKHG6	1.01e-10	0.364	7.29e-08
AC007246.3	1.69e-10	0.48	1.22e-07
SYN3	1.73e-10	0.467	1.25e-07
PCDH7	4.18e-10	0.533	3.01e-07
PCDH9	5.62e-10	0.409	4.06e-07
NPY1R	2.47e-09	0.402	1.79e-06
RP11-125B21.2	6.36e-09	0.495	4.59e-06
TENM3	7.67e-09	-0.52	5.54e-06
RP11-507B12.2	1.27e-08	-0.726	9.13e-06
LONRF1	1.71e-08	-0.522	1.23e-05
CTB-113P19.1	2.32e-08	0.396	1.67e-05
C8orf34	3.09e-08	0.524	2.23e-05
GRIA4	4.54e-08	0.562	3.28e-05
RP11-141M1.3	4.81e-08	0.349	3.47e-05
ATP1A2	1.64e-07	-0.444	0.000119
CTD-2023N9.1	1.65e-07	0.546	0.000119
CAP2	1.88e-07	0.411	0.000135
PCDH9-AS2	2.46e-07	0.346	0.000178
MBNL2	3.5e-07	0.33	0.000253
AC002066.1	5.15e-07	0.427	0.000372
MAST4	5.57e-07	0.322	0.000402
MREG	7.81e-07	0.341	0.000564
BCL6	1.61e-06	0.329	0.00116
KANK4	1.66e-06	0.36	0.0012
SULT1A1	2.8e-06	0.266	0.00202
PCLO	3.63e-06	0.625	0.00262
DPT	5.22e-06	0.438	0.00377
ADHFE1	5.79e-06	0.244	0.00418
RP11-798K3.2	1.07e-05	0.308	0.00771
CCDC3	1.15e-05	0.527	0.00834
PECR	1.2e-05	0.259	0.00865
C2orf88	1.51e-05	0.23	0.0109
LINC00968	2.01e-05	0.437	0.0145
SLC7A6	2.13e-05	-0.286	0.0154
PEMT	2.22e-05	-0.502	0.016
RASD1	3.34e-05	0.205	0.0241
SELENBP1	3.79e-05	0.27	0.0274
ASPH	4.81e-05	0.237	0.0347
RP11-511B23.2	5.16e-05	-0.512	0.0373
KCNIP2-AS1	6.73e-05	0.259	0.0486
SOS1	7.12e-05	-0.231	0.0514
RGS17	7.47e-05	-0.399	0.054
RTN4RL1	8.69e-05	-0.369	0.0628
KATNAL2	9.33e-05	0.226	0.0674
AIG1	9.59e-05	0.223	0.0692
ABCC6	0.000115	0.275	0.0832
PYGL	0.000116	0.321	0.0834
GLYAT	0.000118	0.186	0.0849
RP11-420A23.1	0.000128	0.246	0.0921
NNMT	0.000133	-0.294	0.0964
ADAM12	0.000142	-0.365	0.103
DDIT4	0.000162	0.294	0.117
MLK7-AS1	0.000193	0.202	0.139
SPAG16	0.000197	0.39	0.142
MAPT	0.000202	0.133	0.146
GPLD1	0.000231	0.204	0.167
RP11-679C8.2	0.000247	0.268	0.178
FBXO17	0.000291	0.254	0.21
C19orf12	0.000299	0.221	0.216
BCL2L13	0.000372	-0.271	0.269
SYCP1	0.000437	0.209	0.315
RP11-445H22.4	0.00044	-0.392	0.318
C4orf19	0.000454	0.143	0.328
KCNIP2	0.00046	0.25	0.332
ANGPTL4	0.000484	-0.333	0.35
FREM1	0.000489	0.275	0.353
ZBED3-AS1	0.000545	-0.33	0.394
ADCY5	0.000555	-0.356	0.401
GYG2	0.000583	0.16	0.421
TENM4	0.000588	-0.351	0.425
GPD1	0.000609	0.191	0.439
ATXN2	0.000751	-0.217	0.542
MAK	0.00086	0.177	0.621
PTPRQ	0.00105	0.272	0.756
LOXL2	0.00106	0.215	0.763
RP11-486O13.4	0.0012	0.277	0.87
CAV2	0.00128	0.292	0.925
TMEM144	0.00131	0.23	0.943
AC016995.3	0.00133	0.243	0.964
APOL6	0.00138	0.201	0.995
HIF1A-AS2	0.00157	0.435	1
ANKRD30A	0.00171	0.175	1
ELOVL5	0.00173	-0.351	1
RP11-1114A5.4	0.00183	0.165	1
FAM134B	0.00184	-0.316	1
AC007401.2	0.00184	0.215	1
RGS11	0.00196	0.117	1
FTX	0.00196	0.134	1
ALDH2	0.00197	0.153	1
GLDN	0.002	-0.269	1
AZI2	0.00232	0.2	1
CTD-2260A17.2	0.00238	0.144	1
NEDD4L	0.00239	0.22	1
PXDN	0.00245	0.225	1
ZNF429	0.00248	0.154	1
RP11-157I4.4	0.00263	0.316	1
FGF2	0.0028	0.238	1
PTGER3	0.003	-0.247	1
ITGB1	0.00301	0.226	1
AP000487.6	0.00324	0.211	1
VKORC1L1	0.00367	-0.24	1
SCGB2B2	0.00372	0.163	1
ERBB4	0.00374	0.355	1
ACO1	0.00402	-0.259	1
AC002117.1	0.00411	0.162	1
NOL3	0.00431	0.148	1
SYT2	0.00465	0.159	1
RP11-175K6.1	0.00487	0.131	1
DGAT2	0.00507	-0.348	1
CCDC69	0.00517	0.237	1
RP11-286E11.1	0.00543	0.152	1
RP11-403P17.5	0.00655	0.161	1
FOXO1	0.00693	-0.185	1
RP11-31F15.1	0.00696	-0.249	1
EPHA4	0.00711	-0.201	1
NRIP1	0.00718	-0.288	1
C9orf84	0.00728	0.198	1
COL24A1	0.00773	0.218	1
CCDC146	0.00799	0.171	1
VSTM4	0.00838	-0.267	1
ECHDC1	0.00843	0.122	1
HADH	0.00863	0.103	1
ZBTB7C	0.00866	-0.305	1
DGKI	0.00909	0.242	1
IRS1	0.0091	-0.307	1
PFKFB1	0.01	0.13	1
TATDN1	0.01	-0.183	1
RP11-384C4.7	0.0101	0.142	1
CARS	0.0108	-0.239	1
RP11-176H8.1	0.011	0.131	1
C3orf55	0.0111	-0.186	1
RP11-563P16.1	0.0114	-0.331	1
C9orf91	0.0115	0.137	1
SHMT1	0.0116	0.15	1
TBC1D2B	0.0119	0.196	1
C1orf132	0.0119	0.198	1
UNC5C	0.0123	0.129	1
RTN4	0.0126	-0.155	1
LDLRAD3	0.0127	-0.263	1
SOX6	0.013	0.13	1
TAPT1-AS1	0.0134	0.148	1
MIR22HG	0.0136	0.158	1
RP11-64D24.2	0.0137	-0.141	1
PMEPA1	0.0138	0.115	1
AC005037.3	0.0144	0.109	1
ABCA5	0.0146	-0.172	1
RP11-81N13.1	0.0162	0.156	1
AC092839.3	0.0166	0.128	1
SQSTM1	0.017	-0.261	1
KLHL22	0.017	0.0744	1
ZDHHC18	0.0176	-0.191	1
PLEKHG5	0.0176	0.244	1
RP11-692D12.1	0.0179	0.146	1
ACOX1	0.018	0.23	1
TTC18	0.0181	0.0485	1
TXNRD1	0.0182	0.0886	1
DDI2	0.0193	0.155	1
ALDH1L1	0.0196	0.0848	1
CLIC6	0.0198	-0.237	1
ESR2	0.0207	0.195	1
PQLC1	0.0216	-0.149	1
PRR5	0.0216	-0.258	1
SORT1	0.0219	-0.241	1
CSMD1	0.0221	0.104	1
CHRDL1	0.0228	0.182	1
AKR1C1	0.023	-0.25	1
NEO1	0.0245	-0.341	1
ADAMTS15	0.0246	0.148	1
LRRIQ3	0.0247	0.0894	1
RP11-381K20.2	0.0249	-0.221	1
ZNF117	0.0253	-0.183	1
HACL1	0.0255	-0.225	1
RP1-41C23.1	0.0264	-0.212	1
PRKAR2A	0.0268	-0.222	1
KCNB1	0.0269	0.228	1
RNPC3	0.0272	-0.177	1
PKDCC	0.0276	0.0725	1
PLXNA4	0.0281	-0.244	1
MICAL3	0.0288	0.178	1
HOXB-AS1	0.0292	0.104	1
DCAKD	0.0293	-0.203	1
PLIN4	0.0297	-0.187	1
BEAN1	0.0306	0.184	1
PNPLA2	0.0306	-0.126	1
AL035610.1	0.0308	0.139	1
CCNYL1	0.0308	0.13	1
GPR64	0.0321	0.145	1
FAH	0.0329	0.0906	1
LPL	0.0334	-0.228	1
ATL2	0.0334	0.0676	1
PNISR	0.0342	0.124	1
MATN2	0.036	-0.167	1
AC034220.3	0.036	0.121	1
FASN	0.0384	-0.285	1
DECR1	0.0387	0.139	1
ADCY6	0.0392	-0.193	1
BCKDHB	0.0395	0.0921	1
PTPLB	0.0414	0.193	1
ULK4	0.0415	0.0213	1
SLC16A7	0.0423	0.103	1
INF2	0.0423	0.0741	1
USP45	0.0432	-0.211	1
MTHFD1	0.0443	0.0298	1
MYO1C	0.0447	-0.166	1
IFT81	0.0464	-0.0978	1
CAT	0.0469	0.13	1
PCBP3	0.0479	-0.292	1
ANKRD26	0.0481	-0.156	1
PHKA2	0.0482	0.0972	1
LHCGR	0.0496	0.102	1
LINC00486	0.0501	0.0624	1
DAAM1	0.0503	0.148	1
SMAD6	0.0512	-0.136	1
BDNF-AS	0.0519	0.0942	1
PLIN1	0.0523	0.0871	1
TFDP2	0.0538	0.113	1
HK2	0.0546	-0.133	1
HEPACAM	0.0547	0.0635	1
MGEA5	0.0554	0.123	1
PIGZ	0.0554	0.0691	1
SORBS1	0.0574	-0.0904	1
PLEKHA7	0.0587	-0.159	1
SGK2	0.059	0.198	1
CORO2B	0.0596	0.107	1
CLSTN2	0.0597	-0.313	1
RP1-102H19.8	0.06	0.123	1
RP11-417F21.1	0.0601	0.0285	1
PABPN1	0.0602	0.15	1
DHDDS	0.0606	0.072	1
TOM1L1	0.0608	0.119	1
ST7L	0.0631	-0.209	1
KIF21A	0.0635	-0.248	1
HSPB7	0.0635	-0.0757	1
SIK2	0.0641	0.164	1
RP11-65J21.3	0.0648	-0.176	1
DTX1	0.0649	-0.18	1
BAG4	0.0666	0.0647	1
NINL	0.0669	0.109	1
FAM222B	0.0671	-0.152	1
SLC25A33	0.0676	-0.145	1
RETSAT	0.0679	-0.166	1
AC011288.2	0.0681	0.178	1
SLC25A27	0.0681	0.139	1
CDHR3	0.0682	0.129	1
CNTN3	0.0693	-0.179	1
METTL2B	0.0697	0.0377	1
FHL1	0.0706	0.0367	1
DHRS3	0.0719	0.0671	1
CFLAR-AS1	0.072	0.0751	1
SNTA1	0.0729	-0.135	1
SLC7A6OS	0.0732	-0.22	1
TMEM232	0.0743	0.111	1
RP11-23N2.4	0.0767	0.109	1
CNTFR	0.0773	-0.166	1
PPP2R1B	0.0787	-0.07	1
CFLAR	0.083	0.0868	1
MDFIC	0.0832	-0.102	1
PIR	0.0839	0.133	1
CYB5A	0.0849	0.0954	1
TPTEP1	0.085	-0.122	1
GLRX	0.0851	0.0452	1
HOXA3	0.0863	-0.00105	1
AC004540.5	0.0881	0.114	1
HEPN1	0.0889	0.0912	1
TSC22D2	0.0894	0.0375	1
TMEM132C	0.0894	0.0308	1
CDH20	0.0897	-0.023	1
ZNF19	0.0918	-0.201	1
TRIM66	0.0919	-0.141	1
SLC19A2	0.0925	-0.00688	1
LGALS12	0.0929	0.121	1
STXBP1	0.0935	-0.0298	1
RP11-163N6.2	0.0937	0.114	1
ITPK1	0.0943	-0.158	1
CXCL17	0.0943	0.0685	1
LINC00884	0.0944	0.0622	1
MACROD2	0.095	0.189	1
HEBP2	0.0958	-0.0755	1
C7orf41	0.0969	0.0596	1
LRP5	0.1	0.0989	1
WDPCP	0.101	0.0272	1
C7orf10	0.102	-0.0227	1
TACC2	0.104	-0.133	1
TNKS1BP1	0.104	0.0672	1
RP5-864K19.4	0.104	0.0443	1
ATP13A3	0.106	-0.13	1
USP30	0.108	0.0438	1
CSAD	0.109	0.0933	1
DDHD2	0.112	-0.141	1
PLOD2	0.112	-0.198	1
MYOM1	0.114	0.039	1
SH2B1	0.115	0.0898	1
CTD-2363C16.1	0.115	0.06	1
GPR135	0.116	0.0768	1
TULP4	0.118	0.0479	1
KIAA0232	0.119	-0.132	1
STK38L	0.121	-0.183	1
USP33	0.121	-0.1	1
RP11-509J21.1	0.122	0.0525	1
RP11-3L8.3	0.123	-0.13	1
ZNF814	0.124	-0.112	1
CRNDE	0.125	0.092	1
MDH1	0.126	-0.178	1
PCCA	0.127	0.0752	1
INTS10	0.127	0.0193	1
RP11-1000B6.3	0.136	0.0681	1
PHYKPL	0.137	-0.163	1
CTA-360L10.1	0.138	0.14	1
RP11-353M9.1	0.138	-0.121	1
VSIG10	0.139	0.0384	1
RP5-886K2.3	0.144	0.00297	1
PDE3B	0.145	-0.174	1
CTD-2007H13.3	0.146	0.0379	1
THRAP3	0.146	-0.14	1
OSBPL9	0.146	-0.15	1
HSD17B4	0.148	-0.169	1
ACSS2	0.149	0.142	1
RPP38	0.15	0.00557	1
TMEM241	0.151	0.0956	1
RTN3	0.154	0.0859	1
FGGY	0.154	0.0678	1
QDPR	0.156	0.0615	1
RP11-613M10.9	0.157	0.0175	1
MTIF3	0.157	0.0434	1
FAM160B1	0.157	0.0828	1
FILIP1L	0.158	0.0102	1
PNPLA7	0.159	0.132	1
ORMDL1	0.161	0.0912	1
POLN	0.161	0.0713	1
DAPK2	0.161	-0.102	1
MSH3	0.162	-0.0969	1
FAM219B	0.162	0.11	1
ELL2	0.163	-0.27	1
NUDT5	0.164	0.119	1
CKMT2-AS1	0.164	0.115	1
PGM1	0.167	-0.206	1
LMCD1-AS1	0.171	0.0477	1
RP11-91P24.7	0.171	0.0325	1
DMGDH	0.172	0.0598	1
FBXO32	0.172	0.106	1
ARHGEF6	0.173	0.0581	1
EZH1	0.175	-0.153	1
VEGFA	0.176	0.00393	1
AQPEP	0.177	-0.114	1
HRASLS5	0.177	0.0939	1
TK2	0.179	0.024	1
SLC25A16	0.179	0.101	1
COL8A1	0.182	0.143	1
NNT	0.183	0.0336	1
CTD-2515A14.1	0.183	0.117	1
POLI	0.184	-0.0485	1
DDAH1	0.184	0.0462	1
RP11-317J19.1	0.185	0.132	1
TMEM120B	0.185	0.095	1
NRXN3	0.185	0.0909	1
C2CD2	0.191	-0.0921	1
DCUN1D4	0.192	-0.198	1
GPT2	0.193	-0.18	1
RP11-486A14.2	0.193	-0.152	1
MAP7D1	0.194	-0.026	1
FSTL3	0.195	0.0456	1
PPM1B	0.196	-0.134	1
USP49	0.201	-0.0765	1
CALB2	0.201	-0.178	1
TRHDE	0.201	0.0542	1
SHPRH	0.203	-0.133	1
ZNRF3	0.203	0.0722	1
C11orf63	0.205	-0.0228	1
GPR125	0.21	-0.159	1
FAM69A	0.211	-0.103	1
WDR60	0.213	-0.0175	1
ACYP2	0.216	-0.12	1
IRAK2	0.217	0.0765	1
EYA4	0.218	-0.342	1
IFRD1	0.219	0.0375	1
SGCG	0.22	-0.0677	1
EYS	0.221	-0.017	1
LURAP1L	0.222	-0.114	1
AGBL3	0.222	0.097	1
COBLL1	0.222	0.0475	1
CRB1	0.223	0.126	1
FZD4	0.223	0.0377	1
SREBF1	0.224	0.14	1
KLHDC1	0.226	-0.0981	1
EP400NL	0.227	-0.135	1
ACAD10	0.236	0.0195	1
ATG14	0.236	0.0339	1
NMT2	0.236	0.012	1
BMP1	0.238	-0.073	1
GDPD5	0.238	-0.159	1
PEX14	0.239	-0.0473	1
PEX11A	0.239	0.0229	1
XXYLT1	0.239	-0.115	1
RAB2A	0.239	0.109	1
GS1-124K5.11	0.241	-0.0807	1
ATP6AP1L	0.252	-0.0441	1
KLF8	0.254	0.0265	1
RMND1	0.255	-0.0981	1
ACADL	0.256	-0.211	1
RP11-983P16.4	0.256	0.00586	1
RP11-736K20.5	0.256	-0.00278	1
NMNAT3	0.258	0.0449	1
AQP7	0.259	0.028	1
PRDX6	0.26	-0.124	1
ZBED3	0.263	-0.123	1
GIPC1	0.263	-0.118	1
RP11-57H12.3	0.265	-0.259	1
RP11-696N14.1	0.265	0.0938	1
WDR19	0.266	0.0406	1
MME	0.268	-0.141	1
NHLRC3	0.269	0.0801	1
RP11-309E23.2	0.271	-0.083	1
ATP2C1	0.274	0.0347	1
TOB2	0.277	-0.02	1
TRHDE-AS1	0.281	0.1	1
EOGT	0.282	-0.11	1
APIP	0.284	-0.14	1
ADIPOR2	0.284	0.146	1
H2AFY2	0.287	-0.0511	1
ACSM5	0.288	0.0146	1
AKT2	0.297	0.0265	1
BMPER	0.298	-0.01	1
CHP1	0.298	0.0585	1
GNG12-AS1	0.299	-0.106	1
ITIH5	0.304	0.0347	1
	0.308	0.003	1
DLG1	0.309	0.0924	1
C6orf106	0.313	0.0228	1
OPTN	0.315	0.0607	1
MTCH2	0.317	0.0104	1
MAP7D3	0.32	-0.138	1
ACSL1	0.323	-0.0875	1
UBR3	0.325	-0.121	1
SLC22A3	0.325	0.0458	1
FADS3	0.327	0.0467	1
SLC35G2	0.329	-0.0106	1
ESYT2	0.329	0.0541	1
PYGB	0.33	-0.169	1
MAGI2-AS3	0.331	0.0316	1
DNASE1	0.332	0.00207	1
RP11-72M17.1	0.334	0.0186	1
TBX15	0.337	0.0707	1
BTD	0.339	-0.106	1
MYH14	0.339	0.0275	1
IFT43	0.339	0.031	1
ENPP1	0.339	0.0261	1
HCAR1	0.34	0.0199	1
GABPB2	0.34	0.0381	1
RP11-274H2.2	0.341	-0.00238	1
NCKAP5L	0.344	0.0426	1
DOCK11	0.346	0.0655	1
ALG14	0.35	0.0679	1
CRY2	0.353	0.0593	1
TTTY10	0.355	-0.0429	1
PGRMC2	0.357	-0.0176	1
ELMOD3	0.357	0.0395	1
ACTN1	0.358	-0.00978	1
PC	0.362	-0.0871	1
C1QTNF1	0.364	-0.0803	1
PPFIA1	0.364	0.0807	1
FAM19A2	0.365	0.145	1
ZFP64	0.367	0.0919	1
TBL1Y	0.368	-0.0378	1
METAP1D	0.369	0.000462	1
ETFA	0.369	-0.0671	1
PHF17	0.373	0.0097	1
TNS1	0.374	0.0576	1
FAM126B	0.374	0.0293	1
F3	0.397	-0.189	1
FAT1	0.398	0.0269	1
RHBDL2	0.398	-0.0114	1
LEP	0.399	-0.0526	1
MYEOV	0.399	-0.0431	1
TMCO4	0.4	0.0458	1
NPLOC4	0.4	-0.0279	1
KIAA1958	0.4	-0.0594	1
LIMS1	0.4	-0.102	1
2024-03-01	0.403	0.00878	1
STEAP2	0.407	0.076	1
NOTCH1	0.409	-0.123	1
STEAP2-AS1	0.41	-0.0491	1
VGLL3	0.411	-0.207	1
TTLL7	0.413	-0.114	1
AIFM2	0.416	-0.156	1
ADIPOQ-AS1	0.419	0.0711	1
SUCLG1	0.419	-0.00675	1
VWA8	0.42	-0.0366	1
AACS	0.423	0.0764	1
DIAPH2-AS1	0.424	-0.183	1
L3HYPDH	0.427	-0.0151	1
PLA2G16	0.427	-0.0755	1
ZNF189	0.429	-0.0883	1
WDR20	0.429	0.0955	1
IDH1	0.431	0.103	1
RP11-711K1.8	0.433	-0.096	1
PPP1R12B	0.435	-0.13	1
ANO10	0.438	-0.0955	1
ARHGEF40	0.439	-0.000377	1
ETFDH	0.443	-0.0593	1
NQO2	0.443	-0.0146	1
ZNF608	0.446	0.0239	1
SIL1	0.449	0.0506	1
DZIP1L	0.45	0.0106	1
ATP10A	0.451	-0.0183	1
GFPT1	0.451	-0.0756	1
EPM2A	0.452	-0.0143	1
CRLS1	0.452	0.0846	1
ASS1	0.452	-0.0249	1
RBM28	0.454	-0.12	1
PISD	0.457	0.0291	1
RILPL1	0.462	-0.103	1
SCML1	0.463	0.00634	1
RP11-295P9.3	0.464	-0.0749	1
ME3	0.468	-0.112	1
RP11-323I15.5	0.47	-0.0842	1
CLIP4	0.47	0.0518	1
WASF3	0.472	0.0112	1
PSMA1	0.475	-0.105	1
SYNE3	0.478	-0.0837	1
PRKAR2B	0.479	0.0538	1
AC004538.3	0.481	-0.11	1
TTC3	0.483	-0.105	1
UBE2H	0.486	0.0425	1
LRIG1	0.49	-0.0411	1
RP11-68I3.2	0.494	0.000439	1
RP11-1H15.2	0.495	-0.021	1
PAAF1	0.499	-0.0169	1
EIF2B3	0.503	-0.102	1
ZRANB2-AS2	0.507	0.0903	1
ZNF248	0.508	0.0175	1
ISPD	0.509	0.15	1
CIDEA	0.511	0.0843	1
PLA2G6	0.512	-0.00234	1
MAP3K13	0.516	0.0107	1
PSMD8	0.518	-0.094	1
DIRC3	0.523	0.00281	1
B4GALT5	0.523	0.00371	1
ADCK3	0.528	-0.12	1
GBE1	0.534	-0.0341	1
LARP1B	0.538	0.012	1
KLHL31	0.538	-0.0189	1
MUM1	0.541	-0.0421	1
TMEM72-AS1	0.541	-0.102	1
STAT5B	0.544	-0.0327	1
TXLNG	0.552	-0.00982	1
YWHAG	0.554	0.0234	1
LARP1	0.56	0.00852	1
PDXK	0.561	-0.0372	1
ACO2	0.568	-0.127	1
PPA1	0.568	-0.111	1
RP11-545I5.3	0.57	0.0129	1
PPP2R5A	0.571	0.0109	1
MCCC2	0.571	-0.11	1
C9orf147	0.571	-0.0861	1
TTPA	0.575	0.0529	1
ITGA7	0.581	0.0298	1
KLHDC10	0.585	-0.0425	1
ECHDC3	0.59	-0.116	1
MMD	0.59	-0.0547	1
GOLGA4	0.59	-0.00511	1
ITGB5-AS1	0.591	-0.0433	1
GSDMB	0.592	0.00866	1
GSE1	0.594	0.0538	1
KIF9-AS1	0.596	-0.0321	1
GRIK2	0.596	-0.0132	1
UGP2	0.597	-0.0116	1
RP11-418J17.1	0.597	-0.117	1
TET1	0.6	-0.0159	1
CTIF	0.6	-0.0322	1
ERI2	0.603	-0.00659	1
CCDC36	0.604	-0.0211	1
ENOSF1	0.605	0.0248	1
SNX21	0.606	0.0124	1
RP4-663N10.1	0.607	-0.12	1
HLCS	0.608	0.00538	1
ALDH3A2	0.612	-0.0542	1
MRAS	0.614	0.0903	1
TSGA10	0.618	-0.00221	1
ZNF680	0.62	-0.0568	1
CD46	0.621	-0.0371	1
ABCD2	0.624	-0.132	1
HSDL2	0.624	-0.0342	1
TBCK	0.625	-0.0573	1
ACADS	0.626	-0.0652	1
ZRANB3	0.626	0.0259	1
CIDEC	0.631	0.0279	1
COX15	0.635	-0.0618	1
TSEN2	0.636	-0.0345	1
RP11-732M18.3	0.648	-0.0716	1
SCRN2	0.65	-0.0618	1
ARHGEF7	0.652	-0.00648	1
MPP6	0.653	-0.106	1
BHMT2	0.657	-0.0567	1
AC007566.10	0.659	-0.0853	1
CTC-338M12.4	0.663	-0.0431	1
GYS1	0.664	-0.117	1
PIM3	0.665	-0.0818	1
APCDD1	0.666	-0.033	1
ADIPOQ	0.667	-0.0767	1
PIP5K1A	0.673	-0.122	1
ZNF462	0.68	-0.165	1
EHHADH	0.686	-0.0625	1
ABHD5	0.689	-0.0321	1
MECR	0.698	0.0041	1
XPNPEP3	0.699	-0.0516	1
TSPAN3	0.7	0.0311	1
RCL1	0.701	0.00753	1
KANSL1L	0.701	-0.0622	1
RP11-286B14.1	0.702	-0.124	1
TNFRSF25	0.704	-0.107	1
GTF2E2	0.709	0.00566	1
PGD	0.711	-0.109	1
CRK	0.714	-0.0873	1
SUCLA2	0.721	-0.0655	1
AGPAT2	0.722	-0.0629	1
AAMDC	0.723	-0.0357	1
RP11-197K3.1	0.723	-0.0395	1
USP40	0.727	0.0136	1
GPATCH11	0.73	0.0115	1
SLC14A2	0.731	-0.203	1
SLC27A1	0.735	-0.0125	1
TUBB6	0.735	-0.058	1
ACVR1C	0.736	-0.0535	1
RGS22	0.741	-0.0262	1
CTC-490E21.12	0.743	0.0664	1
UPP2	0.743	0.013	1
CCDC122	0.747	-0.0318	1
RP1-28O10.1	0.748	-0.0409	1
AC092594.1	0.752	-0.0804	1
GCLM	0.763	-0.0829	1
HMGB1	0.764	-0.115	1
C14orf180	0.768	0.0688	1
ANKDD1A	0.772	0.00755	1
CAPN7	0.772	-0.0243	1
FAM214A	0.773	-0.0247	1
RAD23B	0.773	0.0604	1
OXCT1	0.779	-0.122	1
TUSC5	0.783	-0.0321	1
CS	0.785	0.0225	1
ATG10	0.786	-0.101	1
NPR3	0.786	-0.119	1
GPR180	0.787	-0.0956	1
HOOK2	0.794	-0.0145	1
PTPN21	0.794	-0.0122	1
TAF8	0.798	-0.0643	1
INTU	0.804	0.0284	1
G0S2	0.807	0.019	1
ZMAT1	0.81	-0.0195	1
SLTM	0.812	-0.0321	1
NHS	0.829	-0.183	1
TOM1L2	0.836	-0.052	1
PPP1R9A	0.837	-0.0378	1
AC006994.2	0.838	0.00909	1
GABRE	0.841	-0.0652	1
AR	0.841	0.012	1
IRS2	0.844	-0.07	1
UQCC1	0.846	-0.0705	1
PTPN11	0.85	-0.0302	1
PDHX	0.853	-0.0289	1
PTPRF	0.865	-0.0756	1
LRRC8B	0.866	-0.0727	1
EPB41L4B	0.868	-0.0383	1
SLC19A3	0.869	0.00504	1
DAB2IP	0.875	-0.0128	1
ZFAND6	0.876	-0.0423	1
CTD-2154I11.2	0.877	0.0265	1
TNIP1	0.878	-0.0298	1
CTD-2561J22.3	0.88	-0.0375	1
ATP9A	0.882	-0.0435	1
MCCC1	0.882	-0.0382	1
MPP5	0.884	-0.0106	1
EHD2	0.889	-0.00633	1
ZNF133	0.893	-0.0201	1
GPAM	0.894	-0.00467	1
DCLK2	0.898	0.0459	1
ZNF827	0.898	-0.0329	1
CREB3L2	0.899	-0.0557	1
PTGR1	0.901	-0.0543	1
TJP2	0.901	-0.0775	1
APPBP2	0.902	-0.0349	1
SKI	0.904	-0.0391	1
MNAT1	0.907	-0.0551	1
RP11-31F15.2	0.909	-0.0338	1
RPAP2	0.909	-0.0605	1
ESRRG	0.911	-0.513	1
SLC16A4	0.912	0.011	1
LPGAT1	0.913	-0.00117	1
NDUFV3	0.914	-0.104	1
BPHL	0.915	0.0522	1
CEP57L1	0.925	0.0554	1
MTERF	0.928	-0.094	1
NEXN	0.936	-0.043	1
SMURF1	0.941	-0.0114	1
MAOA	0.942	-0.119	1
EPB41L5	0.943	-0.0698	1
WBP4	0.944	-0.0596	1
RAD52	0.946	-0.0222	1
STAT5A	0.948	0.0466	1
L3MBTL1	0.951	-0.0528	1
CRTC3	0.961	-0.0178	1
C7orf63	0.963	-0.101	1
TTC23	0.963	-2.65e-05	1
SLC29A1	0.963	0.0421	1
FBXL2	0.966	-0.0611	1
LSS	0.969	-0.0688	1
INADL	0.97	-0.0353	1
EMC3	0.975	0.0306	1
GKAP1	0.976	-0.0412	1
BLCAP	0.978	-0.0457	1
EFCAB6	0.983	-0.041	1
RNLS	0.985	-0.0474	1
SPATA9	0.99	0.0407	1
TMEM135	0.992	-0.0351	1
ANO6	0.997	-0.0621	1
HIBCH	0.998	-0.0761	1
A: log2FC indicates the average log2 fold change in expression between the individuals with the rs10494217 T allele (n=4) and individuals without the T allele (n=4). A positive log2 fold change represents greater expression in the individuals with the risk allele.
B: Adjusted p value indicates the Bonferroni adjusted p value, as assessed by a Wilcoxon rank sum test.

## Sheet: Table S9
Table S9. There are 13 genes, the adipocyte expression of which is impacted by the presence of the abdominal obesity risk allele of rs10494217 in the replication analysis using the RYSA SAT snRNA-seq cohort (n=68).
Gene name	p value	Log2 FCA	Adjusted p valueB
MALAT1	8.26e-81	-0.142	3.63e-79
MYCBP2	1.44e-27	0.162	6.35e-26
KCNIP2-AS1	1.87e-24	-0.257	8.21e-23
C8orf34	8.96e-14	0.201	3.94e-12
PCDH7	1.12e-13	0.171	4.92e-12
NRCAM	1.21e-13	0.128	5.34e-12
NPY1R	1.66e-11	0.0842	7.32e-10
RMEL3	5.09e-11	0.0698	2.24e-09
MREG	5.96e-11	0.0809	2.62e-09
KLB	3.85e-10	0.0871	1.69e-08
GRIA4	4.45e-10	-0.182	1.96e-08
PCDH9-AS2	2.27e-08	-0.147	1e-06
ASPH	5.76e-08	0.0563	2.54e-06
CCDC3	1.81e-07	0.0974	7.98e-06
SLC7A6	2.2e-07	0.0448	9.68e-06
ENSG00000237813	1.39e-06	0.0841	6.12e-05
PECR	2.13e-06	0.0547	9.38e-05
ENSG00000259616	3.85e-06	0.111	0.000169
BCL6	3.4e-05	0.0452	0.00149
ENSG00000257322	5.28e-05	-0.0959	0.00233
ENSG00000259347	5.84e-05	0.0236	0.00257
ATP1A2	0.000101	0.0312	0.00443
TENM3	0.000154	0.0292	0.00679
MAST4	0.00145	0.0333	0.0638
C2orf88	0.00385	0.0294	0.169
LONRF1	0.00413	0.0146	0.182
ENSG00000230490	0.00842	0.0265	0.371
MAP4K3-DT	0.0296	0.0221	1
LINC00968	0.0396	-0.0495	1
CAP2	0.0491	0.0169	1
PDE8B	0.0632	-0.0569	1
KANK4	0.0736	-0.0462	1
ADRA1A	0.0818	-0.018	1
PCLO	0.0882	0.184	1
PLEKHG6	0.16	-0.0206	1
PCDH9	0.274	-0.0153	1
VLDLR-AS1	0.307	-0.0339	1
RASD1	0.577	-0.0516	1
SLC25A37	0.759	-0.0392	1
MBNL2	0.799	-0.0156	1
PEMT	0.858	-0.0269	1
CLMAT3	0.904	-0.0761	1
SYN3	0.946	0.0165	1
SELENBP1	0.946	-0.023	1
A: Log2FC indicates the average log2 fold change in expression between individuals with the rs10494217 T allele (n=36) and individuals without the T allele (n=32). A positive log2 fold change represents greater expression in the carriers.
B: Adjusted p value indicates the Bonferroni adjusted p value, as assessed by a Wilcoxon rank sum test.

## Sheet: Table S10
Table S10. Trans genes by presence of the abdominal obesity risk allele of rs10494217 in males from the RYSA cohort (n=19).
Gene name	p value	Log2 FCA	Adjusted p valueB
ENSG00000259347	1.04e-12	0.171	1.35e-11
NPY1R	3.48e-12	0.144	4.52e-11
BCL6	1.83e-11	0.116	2.37e-10
CCDC3	3.55e-07	0.144	4.61e-06
ENSG00000257322	8.14e-07	0.138	1.06e-05
PCDH7	1.64e-06	0.0801	2.13e-05
ASPH	5.16e-05	0.085	0.000671
C8orf34	0.000148	0.148	0.00193
PECR	0.000498	0.0392	0.00648
RMEL3	0.000985	-0.0483	0.0128
KLB	0.00505	-4.37e-05	0.0656
MREG	0.0147	-0.0205	0.191
ENSG00000237813	0.193	-0.0989	1
A: Log2FC indicates the average log2 fold change in expression between the individuals with the rs10494217 T allele (n=11) and individuals without the T allele (n=8). A positive log2 fold change represents greater expression in the individuals with the risk allele.
B: Adjusted p value indicates the Bonferroni adjusted p value, as assessed by a Wilcoxon rank sum test.

[truncated: 3 more sheets: Table S11, Table S12, Table S13]
